# Supplementary material for: Integrative Multi-Omics Analysis Identifies IL18R1 as a Circulating Prognostic Biomarker for Risk Stratification in Extensive-Stage Small Cell Lung Cancer
Source: Cancers (Basel). 2026 May 15;18(10):1608. doi: 10.3390/cancers18101608 (PMC13204795; doi:10.3390/cancers18101608)
Supplement: Supplementary file 1 [file cancers-18-01608-s001.zip › Supplementary Tables.xls]

## Sheet: Table S1
Table S1: Detailed Information on the Blue Module in WGCNA Analysis
Gene	Module	MM_R	MM_pvalue	GS_R	GS_pvalue
C1orf132	blue	0.82354628521117	6.91946706863909e-10	0.695813661935622	2.46182402677461e-06
GATA6-AS1	blue	0.936711399656848	4.59587852614703e-17	0.837385568203616	1.93280075677888e-10
GAPDHP62	blue	-0.809482	2.26973660653855e-09	-0.590898	0.000148018749634651
LRRC70	blue	0.832175993008828	3.16624657851357e-10	0.760080728623123	7.56619325290764e-08
PAXIP1-AS2	blue	0.942942938688865	8.28153415334383e-18	0.778260659817611	2.30986570133787e-08
PDCD6IP	blue	0.885729089496347	7.0877007252338e-13	0.708015419227921	1.3650164730851e-06
C17orf96	blue	-0.818193	1.10065425465887e-09	-0.668838	8.2330184821082e-06
BCL2L11	blue	-0.821402	8.34839894350604e-10	-0.781206	1.88612203590319e-08
SH2B3	blue	0.844707753127095	9.37332084957129e-11	0.648989003510221	1.85620125276731e-05
LOC100288911	blue	0.80478987623256	3.30197575854001e-09	0.736304994074768	3.08067312998519e-07
GS1-124K5.4	blue	-0.828297	4.5235753589219e-10	-0.626773	4.31462305612823e-05
CDH5	blue	0.928542778831504	3.3960890610135e-16	0.733820620024339	3.53702523308348e-07
PARP2	blue	-0.853803	3.61665419304495e-11	-0.75534	1.01371756250791e-07
PARP3	blue	0.846724726969593	7.62925016041114e-11	0.686691387992094	3.75606900596506e-06
HMGXB4	blue	-0.902676	5.29282772481647e-14	-0.782241	1.75516658898502e-08
SH2D3C	blue	0.900462418117342	7.62355479961692e-14	0.8091679346348	2.32823700445759e-09
CARD8-AS1	blue	0.821524385520335	8.26008087290428e-10	0.58938107017619	0.000155441775281434
MAGI2-AS3	blue	0.932833767277908	1.22544618714127e-16	0.801059342506064	4.41685521275454e-09
LOC100505938	blue	-0.878929	1.79365065392791e-12	-0.697102	2.31632569089427e-06
ZMYM6NB	blue	0.910494602377495	1.35578310663576e-14	0.729942744030439	4.37499002497452e-07
RAB30-AS1	blue	-0.820131	9.32032337638437e-10	-0.647388	1.97698732452786e-05
LOC100506473	blue	-0.814964	1.44570260781355e-09	-0.657285	1.33104843345561e-05
PXN-AS1	blue	-0.814315	1.52620797564808e-09	-0.593867	0.000134402331013927
PCAT6	blue	-0.805206	3.19520112436905e-09	-0.679004	5.30101058578056e-06
CASP12	blue	0.846637201429304	7.69818358303347e-11	0.765331779378004	5.42948384948037e-08
MYLK-AS1	blue	-0.835961	2.21591086956145e-10	-0.621456	5.22960876145578e-05
MICA	blue	0.91762236117931	3.49815260196523e-15	0.716150049089525	9.06007704991274e-07
LINC00968	blue	0.963048271445968	5.99844175126832e-21	0.857225910316217	2.48540685629269e-11
SAE1	blue	-0.804632	3.34335814474637e-09	-0.762543	6.48267050743405e-08
MYZAP	blue	0.809926057632602	2.18956029389793e-09	0.801503485928438	4.2678684728423e-09
COL4A3BP	blue	0.902988499554897	5.02392179319822e-14	0.717649106039326	8.38810131571814e-07
CDH11	blue	0.847817623678816	6.81552634901101e-11	0.634272136544791	3.26956090144247e-05
ARPC1B	blue	0.824715108781477	6.23975396309926e-10	0.622097842682354	5.11052922649726e-05
AASS	blue	0.834525298135931	2.53975486423407e-10	0.681691298425675	4.70493065861657e-06
PDZK1IP1	blue	0.834106583369901	2.64220331510267e-10	0.65745786280852	1.3216915587681e-05
LOC101593348	blue	-0.806908	2.7915448636377e-09	-0.738458	2.72977739484048e-07
SERF2	blue	0.876664013470837	2.41383604071558e-12	0.737259235650219	2.92029075386848e-07
DHRS9	blue	0.826648317342322	5.2500993098847e-10	0.638416818969997	2.79603786603383e-05
LHFP	blue	0.842980253395129	1.11551631070466e-10	0.681226249091499	4.80347267688145e-06
LOC101926959	blue	0.902334575878267	5.60271727186354e-14	0.798586693454381	5.33829207089547e-09
LOC101927057	blue	0.942558971959369	9.25412339508074e-18	0.71513922351565	9.54071717549936e-07
LOC101928370	blue	0.890108868731462	3.7765493655604e-13	0.74561713365635	1.81025670954446e-07
LOC101928429	blue	0.912752123055495	8.93922008026452e-15	0.735710936994168	3.18457198570378e-07
LOC101928991	blue	-0.839636	1.5533380271897e-10	-0.711128	1.16878930427289e-06
LOC101929398	blue	0.805704544733081	3.07175147336606e-09	0.79156284008516	9.01810142540485e-09
MPZL2	blue	0.889448286732311	4.15971044872519e-13	0.735945136711706	3.14323201669326e-07
CTDSPL	blue	0.920610964508821	1.91066651963116e-15	0.826369595730805	5.38315950799788e-10
GPA33	blue	0.852727188046498	4.06120987733702e-11	0.822891001107315	7.33001854110655e-10
RCAN2	blue	0.803349011948351	3.69732386122517e-09	0.686749079808602	3.74622419558187e-06
MSLN	blue	0.823880132829419	6.71861861914732e-10	0.723273926456694	6.25419821695581e-07
TIMM17B	blue	-0.846577	7.74575736770483e-11	-0.685398	3.98302195733382e-06
ABCC4	blue	0.848455668212554	6.37861389387152e-11	0.683113380167556	4.41494211481416e-06
RAMP2	blue	0.802935147383065	3.81874248246577e-09	0.737161958938159	2.93628121625899e-07
LILRB2	blue	0.847681951684425	6.911952937304e-11	0.61427820134026	6.7425860827887e-05
SIRPB1	blue	0.825647785899401	5.7424584977273e-10	0.637863396366891	2.85544153770343e-05
TRIM22	blue	0.836506414266205	2.10321299910521e-10	0.527635179662924	0.000943076061945058
ABCA8	blue	0.934745584208323	7.61309707289642e-17	0.750850488533872	1.32924546740415e-07
CDO1	blue	0.880088216026262	1.53714911529358e-12	0.691386256806221	3.02782423466737e-06
KLF2	blue	0.855140760245609	3.12701873626906e-11	0.657808317412847	1.30295006517171e-05
TBX2-AS1	blue	0.883902309944457	9.14700768711747e-13	0.826146476059641	5.49192725686646e-10
CITED2	blue	0.827858995029157	4.70683569605218e-10	0.654142046599818	1.51154540300374e-05
MYL9	blue	0.849495779052613	5.72188628540577e-11	0.728157744373373	4.81900427376106e-07
CPQ	blue	0.962813996551874	6.66679910803833e-21	0.771746760667901	3.57760755787371e-08
YAP1	blue	0.972413403307593	4.480210111398e-23	0.786284003764174	1.32021916595839e-08
SPON1	blue	0.903505307597881	4.60658491487993e-14	0.706039197540614	1.50482547047e-06
CD52	blue	0.944567926024838	5.13169137771684e-18	0.72647322363833	5.27566256089827e-07
CLEC10A	blue	0.851942611256536	4.41699075764808e-11	0.63093287670315	3.70268054951578e-05
CRTAP	blue	0.943552509359603	6.93206172527503e-18	0.813992200963744	1.56771694025412e-09
SEMA3C	blue	0.832660443212033	3.02635622292986e-10	0.630783260021088	3.72324986386313e-05
FBLN5	blue	0.954399913243796	2.0033147810669e-19	0.786082165593092	1.33931688018097e-08
CIB2	blue	-0.834763	2.4832477446063e-10	-0.723691	6.11779718432536e-07
CIB1	blue	0.827620786659073	4.80940941505522e-10	0.689543933009329	3.29660915868157e-06
CEBPD	blue	0.802075883773946	4.08272928342304e-09	0.649215428383872	1.83967162568952e-05
NOP56	blue	-0.835442	2.3281743324954e-10	-0.678936	5.31694288357708e-06
LOC105372480	blue	-0.831047	3.5159556680877e-10	-0.65263	1.60611274494087e-05
PROCR	blue	0.837430051337626	1.92452960270223e-10	0.726020144928429	5.40510133526416e-07
ARL6IP5	blue	0.913754329031151	7.40325675373289e-15	0.683680561982859	4.30391131086373e-06
SLC35A1	blue	0.810517762312526	2.08669447247094e-09	0.686954156549848	3.71141955943006e-06
SLC34A2	blue	0.837588151616395	1.8953983428483e-10	0.686657787366243	3.76181367193365e-06
CCT7	blue	-0.884347	8.60006449687552e-13	-0.7688	4.34042415693644e-08
NPC2	blue	0.926623211167413	5.25028044448869e-16	0.769621523594833	4.11386479690164e-08
IFITM2	blue	0.852193610517936	4.30012974333352e-11	0.671676766376123	7.29298857586686e-06
PAICS	blue	-0.895822	1.59448733572609e-13	-0.849786	5.55027500480792e-11
IGF2BP3	blue	-0.806777	2.82079013609775e-09	-0.722976	6.3533334433806e-07
SLMO1	blue	-0.890891	3.36544156161218e-13	-0.784911	1.45528648531e-08
MTX2	blue	-0.872031	4.35356821749354e-12	-0.759599	7.79680749917311e-08
POLQ	blue	-0.901268	6.68227233896261e-14	-0.806391	2.90889089328074e-09
VAMP5	blue	0.892773548524642	2.5412886301835e-13	0.743870572828418	2.00351615795134e-07
CFTR	blue	0.844721377693648	9.36038581065756e-11	0.742809308613911	2.13005056204777e-07
CYSLTR1	blue	0.879176599332019	1.73568313775961e-12	0.613881091031962	6.83681032201934e-05
FAM114A2	blue	0.839960685611646	1.5046753757812e-10	0.672627709975296	7.00068598866029e-06
CD300C	blue	0.832750407631715	3.00101947907476e-10	0.678655582385115	5.38302881389605e-06
MRPS30	blue	-0.830584	3.66945696667983e-10	-0.684609	4.12763193172115e-06
LYVE1	blue	0.908099785810341	2.08421631384548e-14	0.737284448896832	2.91615927194654e-07
RNPS1	blue	-0.886646	6.22594953268811e-13	-0.694729	2.59070317735116e-06
AFG3L2	blue	-0.833515	2.79352611146757e-10	-0.690841	3.1051458789717e-06
GLIPR1	blue	0.826199488499001	5.46590099282173e-10	0.611090643441355	7.53314600284209e-05
RBPMS	blue	0.938180932657556	3.11801529215556e-17	0.836174829674807	2.1710398670199e-10
RIPK3	blue	0.825022146870706	6.07178906924997e-10	0.661405197193999	1.12410225291843e-05
TRIOBP	blue	0.88048263959034	1.45800416847354e-12	0.765169160931052	5.48626903494237e-08
CHD4	blue	-0.837063	1.99371163075625e-10	-0.692023	2.93968031923982e-06
ADAMTS8	blue	0.909709789829311	1.56300803324878e-14	0.794471297476533	7.27585283561621e-09
PTPN21	blue	0.872369153688476	4.17344782453827e-12	0.776137828820373	2.66807881569426e-08
PKIG	blue	0.829131315074307	4.19255575198217e-10	0.732538730154044	3.79608918367678e-07
PLA2G16	blue	0.915389130302969	5.41640921766083e-15	0.791848340066847	8.83137439779473e-09
INMT	blue	0.913749342828343	7.41024590214629e-15	0.784299415722422	1.51945442535801e-08
CELF3	blue	-0.857557	2.39557082282896e-11	-0.714861	9.67715156751006e-07
CEP250	blue	-0.825524	5.80647788435005e-10	-0.707904	1.37259995340967e-06
WIF1	blue	0.912037215164064	1.02119234213192e-14	0.788474122187004	1.12858734055705e-08
GALNT5	blue	0.865951547842045	9.12706035247617e-12	0.752391303202577	1.2119612037867e-07
RASSF8	blue	0.884129382734947	8.86360915047237e-13	0.768893904304074	4.31390411630234e-08
PRKCDBP	blue	0.80496071639075	3.25779526942316e-09	0.703801164267245	1.67893205057616e-06
NXPH4	blue	-0.863519	1.21514425056299e-11	-0.660061	1.1881560610671e-05
SLC6A14	blue	0.820063687828084	9.37460678065528e-10	0.643583266915687	2.29317561591482e-05
RBM8B	blue	-0.814033	1.56246040407112e-09	-0.563049	0.000350183869067076
ADCY7	blue	0.932287773731168	1.40029797215105e-16	0.724252260716473	5.93858177050458e-07
SLCO2B1	blue	0.866212351298074	8.84836399082458e-12	0.607433053011141	8.54260357597989e-05
VSIG4	blue	0.899633541230834	8.72038881303946e-14	0.699588613543611	2.05761745926531e-06
RNF13	blue	0.863587944729053	1.20537323884265e-11	0.660454441714212	1.16906266155978e-05
MGLL	blue	0.899960355736147	8.27139617427697e-14	0.748926019021141	1.49041839407895e-07
CYP2U1	blue	0.863065620869168	1.28088932108489e-11	0.653522993532588	1.54962282308625e-05
TOE1	blue	-0.854031	3.52825041207105e-11	-0.643935	2.26216025586162e-05
MCM3AP-AS1	blue	-0.872582	4.06355318231217e-12	-0.710816	1.18720394810475e-06
NLRP3	blue	0.843190089316532	1.09230374443838e-10	0.643882876338198	2.26670568895406e-05
CARD16	blue	0.90159761089924	6.329522142834e-14	0.697848243876807	2.23574301704843e-06
C1QTNF2	blue	0.854148815494209	3.48363851439927e-11	0.779611157241712	2.10571160900415e-08
C1QTNF7	blue	0.928602056882483	3.35006194940823e-16	0.832728935221918	3.00704878199254e-10
ADCY9	blue	0.905297925236522	3.39686194598335e-14	0.848603934319121	6.28089232955404e-11
KCTD12	blue	0.903798890889399	4.38418661392196e-14	0.625758888341295	4.47706632632119e-05
GPR146	blue	0.814017175653607	1.56446432089208e-09	0.734345172396825	3.43578682916472e-07
CISH	blue	0.821810077243485	8.05703395876058e-10	0.781436050365813	1.85629878026177e-08
FCHO2	blue	0.849768809525872	5.56024613120923e-11	0.671396821615757	7.38113478275634e-06
NOSTRIN	blue	0.95174362399373	5.13876568586561e-19	0.814177949915226	1.54367514337637e-09
C12orf56	blue	-0.897802	1.16889752689736e-13	-0.774272	3.02460257188674e-08
CYYR1	blue	0.866652578162116	8.39586828085682e-12	0.730181641170408	4.31850844404011e-07
C8orf34	blue	0.818301314531043	1.09049233205849e-09	0.657795791889699	1.3036157116734e-05
TM4SF18	blue	0.852077071899799	4.35402523332437e-11	0.753292840896484	1.14784180721483e-07
MRGPRF	blue	0.897565106620031	1.21348320533652e-13	0.729748677506897	4.42137171760937e-07
HSPA12B	blue	0.849487877494416	5.72662869809423e-11	0.799571176582209	4.95193694567658e-09
TRIM6	blue	0.801981214720451	4.1128262807917e-09	0.652535539361827	1.61216870947977e-05
CLU	blue	0.829447909926495	4.072969503053e-10	0.605685008257665	9.06681390189168e-05
CLIC2	blue	0.851793667277097	4.4877282841368e-11	0.66449834304767	9.88503121108742e-06
GYLTL1B	blue	-0.807493	2.66407430449883e-09	-0.616793	6.17266210652573e-05
CLN5	blue	0.850374749749516	5.21658770900145e-11	0.655037304210748	1.45798274620204e-05
AMICA1	blue	0.920979954047554	1.7702927319795e-15	0.703491254830233	1.70444513304357e-06
LRRK2	blue	0.919114156492675	2.59414362391469e-15	0.713785281173751	1.02211978244046e-06
C14orf28	blue	0.827868503818147	4.70278368704262e-10	0.695667931906726	2.4787942443701e-06
JDP2	blue	0.857312780869851	2.46154880623448e-11	0.785259781945636	1.41980438635193e-08
SLC24A4	blue	0.840286709660825	1.45726766967182e-10	0.698603594239449	2.156767723558e-06
ADH1A	blue	0.824418830972084	6.4059170285261e-10	0.639616511299453	2.67109466427992e-05
ADH1B	blue	0.93031967818503	2.24434113611849e-16	0.710158728509911	1.22692598595186e-06
TBC1D16	blue	-0.838845	1.67799805142161e-10	-0.667004	8.89780514349089e-06
TTC39C	blue	-0.830545	3.68249743434165e-10	-0.716394	8.9473795706747e-07
OSCAR	blue	0.906152767270291	2.93130071344215e-14	0.774093753522168	3.06092400717948e-08
NR2C2AP	blue	-0.887123	5.81712476454350e-13	-0.727303	5.04609332133886e-07
SHE	blue	0.94143367372505	1.27579898991987e-17	0.826300822871634	5.41646996357246e-10
CNP	blue	-0.871169	4.84634954892257e-12	-0.682673	4.50297219872873e-06
IFFO2	blue	0.81251408202438	1.77179629309917e-09	0.702355249756826	1.80103431590042e-06
LYPLAL1	blue	0.829340597388573	4.11314432350931e-10	0.673901617846267	6.62585316389026e-06
ARHGEF19	blue	-0.899191	9.36442053246141e-14	-0.774897	2.90065156501985e-08
C1orf162	blue	0.929259689780671	2.87715518774784e-16	0.674413414301972	6.48048979523655e-06
COL4A3	blue	0.890951719126299	3.33548182415142e-13	0.780533531279492	1.97601426131099e-08
C20orf85	blue	0.877964550975442	2.03684819409699e-12	0.697041710716066	2.32298592520845e-06
SIRPD	blue	0.802436807776853	3.96984861807429e-09	0.651614311837364	1.67258014529633e-05
SLX4IP	blue	-0.83008	3.84350589797833e-10	-0.704415	1.62941986259594e-06
HMGB3P1	blue	-0.856073	2.82304583190715e-11	-0.6807	4.91722873294629e-06
LYG1	blue	-0.803049	3.78489766836607e-09	-0.618065	5.90116718376576e-05
RFTN2	blue	0.850522859043708	5.13565130212428e-11	0.705097203611971	1.57598367853446e-06
PLEKHH2	blue	0.850062450443971	5.39115716002263e-11	0.736439890668568	3.05751905320204e-07
KCTD18	blue	0.824065822973143	6.60926246103429e-10	0.689343757496915	3.32709099821318e-06
PQLC3	blue	0.890924907241661	3.34873766743155e-13	0.695656719431968	2.48010435972965e-06
COL6A6	blue	0.888942672379258	4.47720441236479e-13	0.711034601217381	1.17427910645627e-06
PPM1M	blue	0.8802708268439	1.50002058286703e-12	0.799109638843988	5.12971730797288e-09
SNTN	blue	0.875256947853165	2.89447996349173e-12	0.730665550771181	4.20614903961313e-07
SPATA18	blue	0.897945890570093	1.14247602340522e-13	0.688515793639778	3.45592731373702e-06
C4orf32	blue	0.929384282514936	2.79492777655569e-16	0.751660839162974	1.26631851134948e-07
CAPSL	blue	0.853923117288134	3.5699060964674e-11	0.702422701508092	1.79516205934933e-06
COX6B1	blue	-0.811795	1.87972439618683e-09	-0.705447	1.54922966737356e-06
AFAP1L1	blue	0.866865567507416	8.18477779927577e-12	0.773533262267797	3.17762358738749e-08
UBLCP1	blue	0.823605603603245	6.88337739978371e-10	0.647552457031546	1.96425553760676e-05
COX7A1	blue	0.909318891205639	1.67694553665156e-14	0.80540886145217	3.1444937665706e-09
CD109	blue	0.874655279248608	3.12610622436641e-12	0.792052135013561	8.70028307344701e-09
CPA3	blue	0.892339503099738	2.71258445490438e-13	0.673372453135177	6.77927210015532e-06
TMEM139	blue	0.908120000331564	2.07676720141448e-14	0.855072599854548	3.15039071937251e-11
CPB2	blue	0.946153360019703	3.17212993262891e-18	0.812089046212768	1.83489023350448e-09
MPLKIP	blue	-0.916188	4.63861214314043e-15	-0.789556	1.04376462620167e-08
CPM	blue	0.943133190527576	7.83596236353459e-18	0.762541151870378	6.48343961378624e-08
NDUFAF6	blue	-0.829119	4.19708570724293e-10	-0.671006	7.50572056471592e-06
TMEM71	blue	0.855673821104418	2.94972905039245e-11	0.624950282584987	4.6105202971572e-05
CRK	blue	0.847244382649286	7.23167390574035e-11	0.782765136851141	1.69217409448673e-08
ASB9	blue	0.825308717634566	5.91882108846828e-10	0.749934054960674	1.40387731424978e-07
MYL6B	blue	-0.805394	3.14829673663917e-09	-0.67292	6.91304598727631e-06
S100A16	blue	0.850321964316829	5.24571908390645e-11	0.731693984596141	3.9762310528883e-07
NEK7	blue	0.876150049037047	2.58003091822228e-12	0.700307868510851	1.98787522578567e-06
NOL4L	blue	-0.823415	6.99998652439208e-10	-0.654821	1.47078250772483e-05
NANP	blue	-0.876608	2.43140457088286e-12	-0.762875	6.3482266415412e-08
ADPRH	blue	0.869940233456205	5.63925033141511e-12	0.739961102029018	2.50692873567438e-07
CRYAB	blue	0.856193061947592	2.78608050141271e-11	0.744139444469599	1.97257745037216e-07
CRYZ	blue	0.85293027662252	3.97356793901854e-11	0.637857160018179	2.85611741094862e-05
CSF2RB	blue	0.88195634924217	1.19471455486586e-12	0.585596779601182	0.000175440381187938
PRICKLE1	blue	0.822343520886512	7.69026325234066e-10	0.697701800084761	2.25135744871622e-06
CPNE8	blue	0.872220344528433	4.25187181791036e-12	0.69354709331469	2.73819402097404e-06
A2M-AS1	blue	0.896788808076002	1.37121080969466e-13	0.734993195115309	3.31440193879053e-07
FAM216B	blue	0.804492149707336	3.38030060050444e-09	0.666524874259327	9.07928755314275e-06
C16orf89	blue	0.93113393826761	1.84953774759154e-16	0.786651800138625	1.28606544540543e-08
CD300LF	blue	0.902481825004842	5.46719185033028e-14	0.69113263140385	3.06359629368759e-06
SLC25A10	blue	-0.801415	4.29724300774184e-09	-0.618196	5.87390041025175e-05
EME1	blue	-0.91775	3.41063807048673e-15	-0.786305	1.31823081950208e-08
CRHR1-IT1	blue	-0.819746	9.63443111637272e-10	-0.610926	7.57627763020191e-05
CST3	blue	0.802656343042923	3.90261077690234e-09	0.688101092620935	3.52215749624323e-06
CST6	blue	0.876838843750365	2.35961982164892e-12	0.831122611890079	3.4914283583385e-10
ANKRD29	blue	0.964744961471277	2.73317296058402e-21	0.831688107292973	3.31318747846602e-10
CSTA	blue	0.850536760778039	5.12811485925807e-11	0.67202279831901	7.18536063866431e-06
CSTF2	blue	-0.862666	1.34156122273812e-11	-0.789281	1.06472819475166e-08
ADRA1A	blue	0.866263542503879	8.79460122404008e-12	0.717238117332203	8.56762618563967e-07
CDC42EP5	blue	0.824955667253443	6.10779620270316e-10	0.720566968377473	7.20954891985571e-07
CIART	blue	-0.905501	3.28043792171969e-14	-0.717489	8.45769529624767e-07
MFSD4	blue	0.80212651609684	4.06671630568825e-09	0.65510007646611	1.45429269235712e-05
MOB3C	blue	0.870229006429653	5.44272850589033e-12	0.739453001772376	2.58028954400166e-07
CTGF	blue	0.8327219963677	3.0089995710274e-10	0.647810950356795	1.94440036750173e-05
RNF187	blue	-0.869436	5.99807726549497e-12	-0.720709	7.15631331973925e-07
C2orf15	blue	-0.83597	2.2140381922826e-10	-0.682177	4.60400578898685e-06
GAREML	blue	-0.849376	5.79436375615126e-11	-0.647309	1.98311429265394e-05
ZNF385B	blue	0.844970214368672	9.12704636193140e-11	0.721818445948266	6.75234778925149e-07
ARL6IP6	blue	-0.898544	1.03871562119632e-13	-0.783441	1.61393122277687e-08
CTSH	blue	0.909244905108039	1.69936697740244e-14	0.783188804724158	1.64274876798561e-08
RMDN2	blue	0.902575864902794	5.38225029689235e-14	0.812319768278998	1.80038680931303e-09
CTSO	blue	0.942346137028408	9.83838690841862e-18	0.711040755130838	1.17391665430224e-06
CTSS	blue	0.884803171836815	8.07020629995829e-13	0.614428101751003	6.70732439141561e-05
GLIPR2	blue	0.907735904151163	2.22265902998015e-14	0.757785823810541	8.72423243254178e-08
PQLC2L	blue	0.856786448250119	2.60943848995971e-11	0.803390766877744	3.68527483513643e-09
FGD5	blue	0.939554844618748	2.1506891098151e-17	0.82536021560089	5.89171469600479e-10
CX3CR1	blue	0.881767101446719	1.225844653435e-12	0.713201763948171	1.05279749721908e-06
SH3D19	blue	0.922672225615515	1.2415661717288e-15	0.751611751139543	1.27005080105467e-07
CYB5A	blue	0.849572716848501	5.67590004258493e-11	0.755357831011051	1.01258664021411e-07
PPM1K	blue	0.830571200139229	3.6737808592272e-10	0.583627996134414	0.000186732090629139
ADRB1	blue	0.838539971384215	1.72850979620304e-10	0.75328493492678	1.14839023171397e-07
CREBRF	blue	0.896720866454909	1.38589056533161e-13	0.685314684871589	3.99812785154414e-06
FAM81B	blue	0.885315251674277	7.51213935448803e-13	0.709991615645507	1.23721342416753e-06
RNF145	blue	0.839936462853008	1.50825431263166e-10	0.748835901286438	1.49838981190259e-07
ADRB2	blue	0.967625868725456	6.55955096250481e-22	0.803427431246584	3.6747248054507e-09
CCDC167	blue	-0.835262	2.36840175852738e-10	-0.72777	4.92075450284507e-07
GIMAP8	blue	0.864171448443158	1.12593115407276e-11	0.692394391499388	2.88937968193811e-06
AGR3	blue	0.803519374733958	3.64839148845112e-09	0.629787814975943	3.8627593203536e-05
CYP2B7P	blue	0.926847642959232	4.99260905153889e-16	0.838916239954265	1.66639097462728e-10
PEBP4	blue	0.925178222369483	7.23196480878375e-16	0.781657070734813	1.82802269318019e-08
SBSPON	blue	0.861907185547186	1.46439088175208e-11	0.716052510185515	9.10546770574111e-07
CYP4B1	blue	0.927800708176689	4.0247489409983e-16	0.745550260344854	1.8173281764704e-07
LINC00961	blue	0.873302538150485	3.71151474958852e-12	0.803690920870737	3.59972665696149e-09
CYP27A1	blue	0.839633468076544	1.55369656786002e-10	0.755220645089052	1.02109459788133e-07
DAB2	blue	0.891408144831013	3.11721209605469e-13	0.697365856522262	2.28755510123815e-06
CLEC12A	blue	0.919812313205543	2.25096446809049e-15	0.676130341088097	6.01383324398004e-06
CLEC14A	blue	0.867825154337976	7.29369454569388e-12	0.755883851479551	9.80566582534517e-08
SPRED1	blue	0.889786066133446	3.95946586909923e-13	0.751332562796625	1.29147183675057e-07
SLFN5	blue	0.812678707339865	1.7479043889987e-09	0.552204740054732	0.000479886606369377
ZNF550	blue	-0.816325	1.28950519730996e-09	-0.750308	1.37300363383256e-07
DCN	blue	0.903417108221894	4.67543264848614e-14	0.732376032514784	3.83018943165617e-07
ACE	blue	0.872374674669991	4.17056434470857e-12	0.684392588074244	4.16813941950181e-06
SASS6	blue	-0.881842	1.21336395541127e-12	-0.771923	3.53621345253418e-08
LRRN4	blue	0.825208042398862	5.97214743026174e-10	0.689349156916044	3.32626542753677e-06
DAW1	blue	0.846576877540805	7.74603063504712e-11	0.709074053042908	1.29512203111822e-06
DDX11	blue	-0.87698	2.31682104042868e-12	-0.787257	1.23166507553131e-08
PRICKLE2	blue	0.885782764985803	7.03432177515355e-13	0.766696204459818	4.9739828825652e-08
SGMS2	blue	0.890229474526845	3.71025778449493e-13	0.761643741527636	6.86058912795754e-08
ZNF366	blue	0.863812499879441	1.17420164974558e-11	0.669598407347986	7.97096512097159e-06
CFD	blue	0.919023291908736	2.64224936403257e-15	0.753922882443847	1.10490541398897e-07
GIMAP7	blue	0.858346761109055	2.19349269825803e-11	0.604140982591705	9.55376402927771e-05
TMEM64	blue	0.886869085971526	6.03145700522126e-13	0.739753326324619	2.5366926242318e-07
C10orf128	blue	0.941621217850378	1.20985707729463e-17	0.746714178827377	1.69781122833663e-07
GIMAP1	blue	0.891274261200386	3.17981238616573e-13	0.66805248113196	8.51199306541044e-06
SYNPO2	blue	0.854413993976013	3.38476342638464e-11	0.722972471176774	6.35451172588912e-07
DKC1	blue	-0.915371	5.43569906372205e-15	-0.804868	3.28162216471814e-09
DLG3	blue	-0.884829	8.04162706633423e-13	-0.685823	3.90713000623486e-06
AGER	blue	0.929075509061875	3.00287062907498e-16	0.830207043294118	3.79902153864044e-10
DNMT3A	blue	-0.858941	2.05193865474879e-11	-0.712989	1.06420139383157e-06
DOCK2	blue	0.819257878762256	1.00477040731088e-09	0.595425483642146	0.000127716448960678
DPP4	blue	0.902448721898449	5.49738941892524e-14	0.739332660097388	2.59795186975937e-07
DPT	blue	0.873200950841514	3.75937100085433e-12	0.741669640376583	2.27410053121005e-07
DPYD	blue	0.82289342562906	7.32845866161306e-10	0.617825100637347	5.95156542132192e-05
HBEGF	blue	0.86559256274958	9.52408173716506e-12	0.679041	5.29227640205782e-06
ECM2	blue	0.891760814696993	2.95778186344292e-13	0.749807498525277	1.41448201146885e-07
DUSP1	blue	0.863334724391161	1.24144891977265e-11	0.643277154998239	2.32050952287752e-05
DUSP6	blue	0.914862063982831	5.99462207831664e-15	0.76538476837727	5.41109806548519e-08
AGTR1	blue	0.908723920159004	1.8653755397396e-14	0.743849607035998	2.00594735522293e-07
E2F3	blue	-0.873221	3.75005401762554e-12	-0.694877	2.57279588681089e-06
E4F1	blue	-0.820458	9.06095567276645e-10	-0.66267	1.06671413421258e-05
S1PR1	blue	0.952690197818337	3.69634319610967e-19	0.745849312665677	1.78590148806247e-07
EDN1	blue	0.882522493278178	1.10593812329646e-12	0.768095058292532	4.54385166307325e-08
EDNRB	blue	0.96405445354569	3.78068687824135e-21	0.751236225415267	1.29894040521173e-07
EEF1A1	blue	0.840715237191814	1.39706765887624e-10	0.671899779401064	7.2234566894329e-06
CYS1	blue	0.840754328661462	1.39169284586121e-10	0.753921353140466	1.10500781552043e-07
SDR16C5	blue	0.840484081958009	1.42924685527235e-10	0.682559870645252	4.52581360432813e-06
AHR	blue	0.83264823530056	3.02980963394807e-10	0.657081674209835	1.34208194132048e-05
IMMP1L	blue	-0.841206	1.33103481664698e-10	-0.700373	1.9816702572857e-06
RILPL2	blue	0.880205715887453	1.51316184068315e-12	0.689047899219024	3.3726151978767e-06
FAM24B	blue	-0.817783	1.13975631377678e-09	-0.666954	8.91638120875347e-06
EPHA2	blue	0.826461531679959	5.33892725016637e-10	0.794750236022967	7.12630903552237e-09
EIF4EBP1	blue	-0.890536	3.54676491404908e-13	-0.715229	9.49723485522459e-07
AIF1	blue	0.800139224981139	4.74097257113236e-09	0.523241081503428	0.00105855868557025
SERPINB1	blue	0.912794680612423	8.86834988775793e-15	0.738090319807087	2.78690822811503e-07
MCEMP1	blue	0.945433767775165	3.95313726170119e-18	0.826122691554382	5.50364156379394e-10
THAP8	blue	-0.824359	6.43989328481934e-10	-0.68054	4.95230514080305e-06
A2M	blue	0.940763421282935	1.54005736465046e-17	0.714728971038845	9.74238065052212e-07
ELK3	blue	0.911517877478909	1.12407360529888e-14	0.746220012078551	1.74764086576783e-07
GKN2	blue	0.927428048106914	4.38010605121139e-16	0.809091635080626	2.34263610527609e-09
APLF	blue	0.803329845173881	3.70286695344296e-09	0.636402839623245	3.01775212561274e-05
RDM1	blue	-0.84247	1.1738687956778e-10	-0.689333	3.32868333778613e-06
EMP2	blue	0.895710869605958	1.62219442956853e-13	0.789416547103713	1.05434155188224e-08
ADGRE1	blue	0.874675434974891	3.11807460170138e-12	0.680368499179811	4.990186368404e-06
TMEM192	blue	0.850002070802497	5.42552973755173e-11	0.709676938238981	1.25679996067935e-06
AIM1	blue	0.870478077577312	5.27837703432795e-12	0.61286759279088	7.08269928095052e-05
ENG	blue	0.853919827063231	3.57117829740549e-11	0.703090040506308	1.73800252935681e-06
GAPT	blue	0.844487749490516	9.58450789686518e-11	0.557900445364691	0.00040723758645462
EPAS1	blue	0.948057274206972	1.74572011325632e-18	0.752213745201346	1.22497245816527e-07
EPB41L2	blue	0.919181183304501	2.55918511838278e-15	0.691373588539583	3.02960189747891e-06
STOM	blue	0.915627400647829	5.17253825989337e-15	0.68667192877516	3.75939495102976e-06
SENP5	blue	-0.803342	3.69941674545313e-09	-0.637195	2.92871444873125e-05
EPS15	blue	0.827194957416993	4.99796832649673e-10	0.621473007630442	5.22639764674704e-05
SFTA1P	blue	0.927820564187365	4.00659460689082e-16	0.828908505088747	4.2786652078431e-10
ERG	blue	0.882595407522321	1.09496332338859e-12	0.788114018999953	1.15821344196606e-08
ABCA3	blue	0.869792205672483	5.74253693657163e-12	0.772017479388402	3.51414524366355e-08
MECOM	blue	0.864853633660715	1.03925232101011e-11	0.733389060558653	3.62236633834339e-07
EVI2B	blue	0.878986771828569	1.77992760409135e-12	0.60494363927606	9.2977609427112e-05
F3	blue	0.822813079796716	7.38031584775322e-10	0.713209582956311	1.05238089722412e-06
FABP4	blue	0.911233754802404	1.18438595110289e-14	0.7267454632139	5.19926404316489e-07
ALDH2	blue	0.943380012991517	7.29136400394706e-18	0.80495114730221	3.26025533574344e-09
FANCE	blue	-0.842836	1.13178787213309e-10	-0.602207	0.000101969789935653
FANCG	blue	-0.877098	2.28132211056521e-12	-0.81	2.17651208119833e-09
FBLN1	blue	0.830682010129673	3.63643981486402e-10	0.759995052299363	7.60674250831987e-08
SAMD9L	blue	0.802980717860332	3.80519423304659e-09	0.542634021563276	0.000628203536538211
PLAC9	blue	0.869808672110222	5.73096082253332e-12	0.768965196464483	4.29391434336221e-08
ZCCHC24	blue	0.910471453401283	1.36150837400845e-14	0.767393783150501	4.75499352801151e-08
C10orf35	blue	-0.879395	1.68610888577016e-12	-0.735728	3.18162458025803e-07
C11orf45	blue	0.800885843893791	4.4763535760949e-09	0.652699431300558	1.60163140385768e-05
DDIAS	blue	-0.834788	2.47742447104446e-10	-0.749973	1.40060071838909e-07
EFEMP1	blue	0.939373101671055	2.26011267639969e-17	0.740252823627541	2.46568210284446e-07
OTUD1	blue	0.841296014156589	1.31916833266686e-10	0.689303063923893	3.33331907241166e-06
FBP1	blue	0.895320807905833	1.72314751433538e-13	0.813384372342131	1.6488409281712e-09
FCER1G	blue	0.833054851395072	2.91673461089194e-10	0.567555989359032	0.000306209915547256
ALDH3B1	blue	0.918509430889052	2.93039943793813e-15	0.809111871549572	2.33880908857298e-09
FAM162B	blue	0.893557963538808	2.25708793453922e-13	0.694254629624214	2.64901721239807e-06
ADGRF5	blue	0.972539438660499	4.14867080974541e-23	0.800872703639248	4.48088993606259e-09
C6orf136	blue	-0.846747	7.61145089073595e-11	-0.712505	1.0905568291503e-06
VWDE	blue	-0.838535	1.72934386963685e-10	-0.698934	2.12301419373581e-06
FCN1	blue	0.879237603857788	1.72168383489831e-12	0.653678511634786	1.53997587978887e-05
GPC2	blue	-0.827014	5.08005707280556e-10	-0.637049	2.94491225923077e-05
SLC29A4	blue	-0.801256	4.35031389052196e-09	-0.64441	2.22081369407197e-05
FGF7	blue	0.888252567729633	4.94719629398331e-13	0.73349655481171	3.60093392199132e-07
FGFR2	blue	0.914921814282206	5.92628315548766e-15	0.799510898039992	4.974826926061e-09
FGR	blue	0.908443267157914	1.96097566679778e-14	0.732365475331676	3.83241184748021e-07
FHL1	blue	0.833645190437642	2.75953808471928e-10	0.696033097835135	2.43647134565375e-06
FKBP3	blue	-0.894274	2.02382975950716e-13	-0.75752	8.8686224605141e-08
MORC2	blue	-0.884912	7.9488616540166e-13	-0.722531	6.50424886951501e-07
ABLIM3	blue	0.89411800484781	2.0726691537119e-13	0.823070324887074	7.21547451428843e-10
ARHGEF15	blue	0.817128759740522	1.20482994943637e-09	0.748487296891709	1.5295973415061e-07
SACM1L	blue	0.838511234468349	1.73334150294981e-10	0.685529650892583	3.9594157437111e-06
MMRN1	blue	0.955058521722767	1.57233050263256e-19	0.747224892842429	1.64769166104234e-07
CD93	blue	0.93089347197246	1.9587724142601e-16	0.76606539457053	5.1799957337383e-08
FOXF1	blue	0.928592022805272	3.35781169698024e-16	0.764744625866833	5.63710904121372e-08
FOXF2	blue	0.875560201182264	2.78390437903733e-12	0.771288100282686	3.68755038770158e-08
SAMD4A	blue	0.905317885075502	3.38524462082549e-14	0.823884265483781	6.71616664243489e-10
PDZD2	blue	0.868976562713809	6.34403060159952e-12	0.778597933459161	2.25723251890528e-08
ENDOD1	blue	0.870156079656774	5.4917458993079e-12	0.746131697931253	1.75668676745775e-07
FOXO1	blue	0.844108630512974	9.95885999889818e-11	0.669251980091822	8.0894025795647e-06
MAST2	blue	-0.908622	1.89969051178808e-14	-0.760341	7.44439333009199e-08
FRMD4B	blue	0.93514371742076	6.88214122046565e-17	0.727991706568659	4.86234420723175e-07
TBC1D9	blue	0.882218979567888	1.15273520549799e-12	0.671371487388014	7.38915952009172e-06
FLNA	blue	0.834286087446619	2.59782158286086e-10	0.759333724599585	7.92655455338725e-08
GPD1L	blue	0.944496053375162	5.24306440460198e-18	0.812561482687635	1.76488619245281e-09
RGL1	blue	0.825061652290425	6.05048542972104e-10	0.689627197226693	3.28400543629744e-06
RFTN1	blue	0.905502642148375	3.27945993214836e-14	0.707377947977055	1.4087558512283e-06
ADGRL2	blue	0.893625580771479	2.23403476353311e-13	0.759176365641095	8.00445778196002e-08
FMO3	blue	0.884649596537697	8.24497608797057e-13	0.705080600215081	1.57726510561848e-06
FMO4	blue	0.860556228931042	1.70925626533628e-11	0.700561740471874	1.96378034096805e-06
ANKS1A	blue	0.801928978883644	4.12952094095114e-09	0.784287438965917	1.52073705222977e-08
FMO5	blue	0.81670513672047	1.24880599594703e-09	0.69304102080041	2.8036546596055e-06
MAN2B2	blue	0.884686253962481	8.20294137549415e-13	0.722901360509474	6.37838930199348e-07
TTC28	blue	0.843953451110908	1.01159782686621e-10	0.736060390376144	3.12306978297496e-07
SYNE1	blue	0.946293754751232	3.03772288495302e-18	0.793584707206833	7.77069852611838e-09
TNS2	blue	0.897836456200439	1.16247456260403e-13	0.820511364677687	9.01900473029609e-10
AHCYL2	blue	0.836953923021113	2.01479600858108e-10	0.721063822758291	7.02473397260128e-07
EXOSC2	blue	-0.823045	7.23171127716435e-10	-0.682275	4.58394633125529e-06
ZFPM2	blue	0.886000069019381	6.82203245744037e-13	0.726015620044255	5.40640863220977e-07
RHOQ	blue	0.82356285074929	6.90937084071027e-10	0.700563950795085	1.96357173996456e-06
ABCA6	blue	0.901949543520259	5.97209287326612e-14	0.766210162031657	5.13203197125332e-08
FOLR1	blue	0.887672106260282	5.37780235290994e-13	0.760709431623621	7.27468692771481e-08
DAAM2	blue	0.883097712664206	1.02207744416262e-12	0.801898597080692	4.13925989572843e-09
CCNDBP1	blue	0.817897708914178	1.12865907602103e-09	0.674691077265028	6.40284966447977e-06
VSIG2	blue	0.861310393916843	1.56822225817556e-11	0.819878811472604	9.52522377496822e-10
PHLDA3	blue	0.861393544106966	1.55335514810503e-11	0.774009771288539	3.07815373566243e-08
HSPBP1	blue	-0.824241	6.50740362660737e-10	-0.661598	1.11520191473783e-05
PPP1R15A	blue	0.85545907000531	3.01999482742906e-11	0.74258528606855	2.15768442395303e-07
STX12	blue	0.96439215273234	3.22855070238931e-21	0.739002372960837	2.64700115210365e-07
GABARAPL1	blue	0.832950117747113	2.94547835078615e-10	0.685932736527344	3.88774826956089e-06
TMEM245	blue	0.875185205345202	2.92123242748375e-12	0.743151700706246	2.08844481244719e-07
FLRT3	blue	0.875484708080747	2.81105675414423e-12	0.749357941223314	1.45275233216188e-07
IFIT5	blue	0.806345485109409	2.91939771124711e-09	0.62530104522465	4.55219396927975e-05
MTOR	blue	-0.809712	2.22800534737978e-09	-0.674246	6.52775432324586e-06
NR5A2	blue	0.819374767164902	9.94735954577012e-10	0.691059241267978	3.07401933279312e-06
FTH1	blue	0.801946615723292	4.12387716418854e-09	0.621369471438469	5.24582495577993e-05
SLC25A30	blue	0.815890380874254	1.33760457599455e-09	0.642791248716288	2.36450572886646e-05
CERS6	blue	-0.89328	2.35437923672133e-13	-0.761359	6.98449071880174e-08
MSRB3	blue	0.948314212169031	1.60778022726485e-18	0.798287063406927	5.46131323320725e-09
GAB1	blue	0.815308501782181	1.40457299973904e-09	0.714505065224259	9.85408678665957e-07
TBX5-AS1	blue	0.895605985721923	1.64878200234962e-13	0.83611467156799	2.18356140491293e-10
PCSK9	blue	0.847650941720551	6.93417039500454e-11	0.854253037124212	3.44446150366592e-11
NPNT	blue	0.877098686764269	2.28113724007604e-12	0.688758914273147	3.41763103511377e-06
COL6A5	blue	0.846553102600375	7.76496414669864e-11	0.632793303294169	3.45536485971288e-05
MAMDC2	blue	0.946332317195908	3.00175143876993e-18	0.795571381431007	6.7024484936872e-09
MAP7D2	blue	-0.804147	3.47315995839355e-09	-0.683609	4.31774664192016e-06
KANK3	blue	0.838973882863856	1.65706019759033e-10	0.742130638029327	2.21478457735323e-07
CATSPERD	blue	0.820693695755375	8.87779838565212e-10	0.695025681236556	2.55486755688853e-06
LMOD1	blue	0.821949334132032	7.95975137707692e-10	0.735933517704158	3.14527125489722e-07
VAX2	blue	-0.834152	2.63090279317393e-10	-0.624603	4.66894132417779e-05
GALC	blue	0.818849192091739	1.04059853453665e-09	0.589516095512495	0.000154767671485413
PARM1	blue	0.860265374179426	1.76674058519067e-11	0.678770813908455	5.35574101290663e-06
USP49	blue	-0.882021	1.1841842659129e-12	-0.764433	5.75012197908758e-08
ABI3BP	blue	0.914583072106415	6.32359478586398e-15	0.70073115816343	1.94785013039281e-06
SGMS1	blue	0.935481171384938	6.3146484533549e-17	0.788326114987727	1.14067807983955e-08
WWTR1	blue	0.952130403446583	4.49512803254746e-19	0.770038404684992	4.00315281293248e-08
SAMHD1	blue	0.897376435310692	1.25017509994301e-13	0.638864350967567	2.74882244289358e-05
C20orf194	blue	0.861837635193274	1.47615264714079e-11	0.728995981127319	4.60557652188111e-07
PVRL3	blue	0.804683919339209	3.32965550904176e-09	0.684616774253802	4.1262080410542e-06
KANK2	blue	0.877116355696071	2.27589003215103e-12	0.757793584690243	8.72005461129064e-08
GAPDH	blue	-0.801836	4.15925723266476e-09	-0.728985	4.60843630200705e-07
DHRS7B	blue	0.922230232178931	1.36316114786132e-15	0.73257469479013	3.78858905095786e-07
SNED1	blue	0.860202037696439	1.77949500421802e-11	0.746132598216125	1.75659433517999e-07
SPATS2L	blue	0.865272185563046	9.89194869014977e-12	0.693043704510419	2.80330377645058e-06
MAGI3	blue	0.871576573133055	4.60725654091149e-12	0.73193599350412	3.9238352657795e-07
ARHGEF26	blue	0.839960429201204	1.50471321925875e-10	0.719881787413263	7.47174676269815e-07
TOR1AIP1	blue	0.875898405306501	2.6652412920938e-12	0.686276248316723	3.82761082466887e-06
CCDC69	blue	0.928089172050378	3.76842570157053e-16	0.758163447338484	8.52307821167782e-08
GIMAP2	blue	0.843351520348994	1.0747527296022e-10	0.527016316954961	0.000958635076703165
PHGDH	blue	-0.867192	7.87081400339321e-12	-0.778214	2.31720401637581e-08
FBXL5	blue	0.891108943844775	3.2587312881311e-13	0.697563801122163	2.26616277600917e-06
GATA6	blue	0.919651882648345	2.3258348723232e-15	0.741034511006995	2.35822002824084e-07
GBP3	blue	0.839213396590321	1.61880787554034e-10	0.570101271316453	0.000283620587099344
HSPB8	blue	0.885428950262611	7.39322234339358e-13	0.684053279480657	4.23234418722088e-06
NARF	blue	-0.899822	8.45939086606135e-14	-0.788511	1.12558922180233e-08
MYOF	blue	0.845846213836955	8.34799193731383e-11	0.667925468378411	8.55789862261278e-06
LATS2	blue	0.963148749798127	5.73153111643295e-21	0.780293036840272	2.00909885676319e-08
GDF10	blue	0.832818451663668	2.98198737158095e-10	0.749719002795273	1.42194126615737e-07
OR7E47P	blue	0.875831765702515	2.68824240870752e-12	0.804279131874933	3.4373942911228e-09
GGTA1P	blue	0.836151149219477	2.17596081382509e-10	0.62285007622302	4.97412013289576e-05
GHR	blue	0.935198877277621	6.78622311244071e-17	0.762277104822525	6.59237165049678e-08
TPK1	blue	0.955897566287345	1.14871339224482e-19	0.707755144635866	1.38272224502852e-06
LAMP3	blue	0.924475473036059	8.43120556432699e-16	0.754518801841259	1.06566246317203e-07
DKK3	blue	0.841094323304849	1.34575079480555e-10	0.777165442076348	2.48871039989989e-08
DKK2	blue	0.804074818052691	3.49299423262178e-09	0.578903526300313	0.000216531826184528
FILIP1	blue	0.97117908222561	9.34029712960483e-23	0.790041998052785	1.00759304389054e-08
AGO2	blue	-0.809368	2.2909200007559e-09	-0.667284	8.79322172991911e-06
GLB1	blue	0.847735745124775	6.8735691558404e-11	0.638852542766469	2.75005888238169e-05
ZNF544	blue	-0.832553	3.05673456078841e-10	-0.660343	1.17443405670523e-05
RBMS3	blue	0.971820194528627	6.40331474084023e-23	0.812922485407741	1.71307394349112e-09
HPGDS	blue	0.925002380945748	7.51605502551531e-16	0.792320539719936	8.53038108691602e-09
PRPF19	blue	-0.869016	6.31353742329203e-12	-0.713169	1.05456723272779e-06
MAT2B	blue	0.819668457218859	9.6993297829535e-10	0.579049141257997	0.000215553222248719
GLRX	blue	0.854404724865875	3.38817496093906e-11	0.662849150869301	1.0588240301314e-05
GMDS	blue	-0.813411	1.64515498804161e-09	-0.702625	1.77769528039294e-06
GNG11	blue	0.912101060364889	1.00917147653342e-14	0.752096571924363	1.23362921148471e-07
AQP11	blue	-0.854403	3.38888808391632e-11	-0.718778	7.91252291046149e-07
RCOR2	blue	-0.867193	7.87010617717352e-12	-0.726317	5.31997443099989e-07
OLFML1	blue	0.947526380710815	2.06665294429179e-18	0.774297374335185	3.01951881789885e-08
ADGRD1	blue	0.953524610777031	2.74910660787453e-19	0.807947810623679	2.56864444261559e-09
C16orf54	blue	0.853480743962327	3.74479602311977e-11	0.570371391224388	0.000281312992074507
TSEN54	blue	-0.831437	3.39126429816069e-10	-0.717073	8.64052633020103e-07
VMO1	blue	0.812985536468089	1.70417081953408e-09	0.604781632234503	9.34892869658152e-05
PTRF	blue	0.882544378572494	1.10263328215535e-12	0.771845470552209	3.55434613225152e-08
C17orf89	blue	-0.819658	9.70776091021258e-10	-0.653375	1.55882909404083e-05
GPR19	blue	-0.855818	2.90349290645661e-11	-0.771989	3.52073676820314e-08
PRR19	blue	-0.86627	8.78746778196229e-12	-0.694374	2.63422836712006e-06
CXCL17	blue	0.879629677281026	1.6341967051952e-12	0.726927578393845	5.14872629571087e-07
WDR62	blue	-0.85694	2.56541117832562e-11	-0.699046	2.11174988588523e-06
CCDC150	blue	-0.815767	1.35155265303525e-09	-0.657064	1.34305377312627e-05
FAM150B	blue	0.892574156403356	2.61868293868743e-13	0.814597800339911	1.49058884066609e-09
CDH19	blue	0.828642680116747	4.38354898088967e-10	0.708527658002334	1.33077603623382e-06
EOGT	blue	0.917855081304104	3.33998755385857e-15	0.719316516307587	7.6946211317611e-07
IGSF10	blue	0.88768039035308	5.37141799232198e-13	0.728231147738939	4.79995766165135e-07
SUMF1	blue	0.888601064150816	4.70437771537837e-13	0.781690531016021	1.82377687815923e-08
DPH3	blue	0.805963197342723	3.00940242909066e-09	0.677789262719466	5.59228067264506e-06
TPRG1	blue	0.81315248426358	1.6808039622392e-09	0.622537438212817	5.03040854287597e-05
RNF180	blue	0.921602713734116	1.55506011488375e-15	0.789737424898409	1.03011274791871e-08
ZNF775	blue	-0.877587	2.14029739548709e-12	-0.700795	1.94189099079087e-06
SCARA5	blue	0.839403400410423	1.58904891997501e-10	0.751081607795808	1.3110104565138e-07
LURAP1L	blue	0.836423732676885	2.11993882054945e-10	0.627591871504918	4.18739569353972e-05
LIN9	blue	-0.848592	6.28872105985534e-11	-0.711395	1.15321900108076e-06
GRK5	blue	0.926806112372605	5.03937874410933e-16	0.817741959982361	1.14371630742042e-09
GPS1	blue	-0.844648	9.4304626068815e-11	-0.659281	1.22681167059886e-05
GPX3	blue	0.933286817714119	1.0961204355577e-16	0.768693821306521	4.37046608463768e-08
GRN	blue	0.877769300034555	2.08969990170811e-12	0.670531249981859	7.65985970641526e-06
OSTM1	blue	0.872265394530472	4.22798604719839e-12	0.690346431732543	3.17695513903719e-06
RGCC	blue	0.967142006416592	8.40992942193577e-22	0.790844763344431	9.50403646357231e-09
NR3C1	blue	0.851248888536581	4.75554796110252e-11	0.64422129698288	2.23714066961178e-05
STXBP6	blue	0.805736450594659	3.06399619535279e-09	0.67797252174572	5.54740667640639e-06
PYCARD	blue	0.827385262277688	4.91286703300607e-10	0.669972947814297	7.84469661672809e-06
FHOD1	blue	0.800432211873682	4.63544862635678e-09	0.781947218524704	1.79150772107992e-08
CXCL2	blue	0.86887009443222	6.426744704548e-12	0.679179164117879	5.26005391623185e-06
CXCL3	blue	0.841738773323067	1.26251819090054e-10	0.638807831502669	2.75474518154126e-05
GSN	blue	0.804286445971321	3.43541920825786e-09	0.67843659764226	5.43523638586531e-06
MSH6	blue	-0.873963	3.41405983894217e-12	-0.841242	1.32623044906452e-10
USP25	blue	0.879686745176623	1.62181430246909e-12	0.695636570124897	2.48246028735696e-06
GUCY1A2	blue	0.834475438905879	2.55175731346596e-10	0.722653916393293	6.46212022684398e-07
GYPC	blue	0.891751242260403	2.96200670752156e-13	0.768999966511808	4.2841961726676e-08
TRHDE	blue	0.917773495516177	3.39465779156236e-15	0.741991280505355	2.23256347416171e-07
FTSJ2	blue	-0.870519	5.25209435717164e-12	-0.700383	1.98073141546667e-06
PSAT1	blue	-0.938004	3.26856794174301e-17	-0.832039	3.20700040935214e-10
MDFIC	blue	0.89188528794221	2.90335521888867e-13	0.674436580234586	6.47397944325933e-06
PILRA	blue	0.880274200593228	1.49934257607768e-12	0.647924410894107	1.9357430506327e-05
PACSIN1	blue	-0.847356	7.14892180319944e-11	-0.725228	5.63831202588602e-07
EFEMP2	blue	0.840683437929418	1.40145408512563e-10	0.738065845290394	2.79075466650963e-07
SH3KBP1	blue	0.878219613456042	1.96968514567871e-12	0.670110439051087	7.79880385456891e-06
HIST1H1E	blue	-0.827252	4.97236718854204e-10	-0.789542	1.04477771538455e-08
HSD17B10	blue	-0.842813	1.13429525452723e-10	-0.66828	8.43045505702297e-06
HCFC1	blue	-0.890382	3.62815929677908e-13	-0.703986	1.66390813546505e-06
HDAC2	blue	-0.869014	6.31486535343329e-12	-0.748599	1.51952946893986e-07
HDGF	blue	-0.872821	3.94333486382773e-12	-0.735427	3.23542054612645e-07
HEXB	blue	0.853663147891373	3.67173827340052e-11	0.662564415083206	1.07141627011594e-05
CFH	blue	0.852457351889243	4.18044402532765e-11	0.731445740830973	4.03064474999702e-07
ANXA5	blue	0.877747509137264	2.09567715215839e-12	0.685320095293955	3.99714928821258e-06
HGF	blue	0.889909057674317	3.88881770791977e-13	0.715931812200281	9.16192462997526e-07
EHD4	blue	0.887745233869434	5.321688671354e-13	0.772760411787751	3.34529238190509e-08
EHD2	blue	0.909137718005922	1.73234801067568e-14	0.819477003316042	9.86035738093485e-10
HK3	blue	0.905634747871446	3.20572632033538e-14	0.728674798632042	4.68630544462149e-07
HLA-DMA	blue	0.870426861837221	5.3117891293974e-12	0.603395906805093	9.79706669155467e-05
ANXA11	blue	0.905827434989319	3.10095626662329e-14	0.788182657621307	1.15251150739992e-08
MNX1	blue	-0.829255	4.14529352649976e-10	-0.748195	1.55626610296569e-07
HLA-DPB1	blue	0.878214833024225	1.97092468647738e-12	0.649077100574202	1.8497539582994e-05
HLA-DRB1	blue	0.832444681278062	3.08793434997463e-10	0.561233752822074	0.000369426267681434
HLF	blue	0.930534686640086	2.13304789821878e-16	0.81451126690509	1.50138952454036e-09
HLA-E	blue	0.855665754927075	2.95234049946697e-11	0.583469593910892	0.000187668309523661
MR1	blue	0.878922772582438	1.79508018197241e-12	0.616380022049574	6.26311889844153e-05
HOXB4	blue	-0.842226	1.20275048085302e-10	-0.677238	5.72938822483308e-06
HPGD	blue	0.906990545833834	2.53352537360846e-14	0.751010429060194	1.31660163479218e-07
APEX1	blue	-0.825101	6.02928980315034e-10	-0.698419	2.17578860795979e-06
HSD17B4	blue	0.850334483743905	5.23879615162503e-11	0.66117210625057	1.13497679108312e-05
HSF2	blue	-0.830677	3.63816783077995e-10	-0.74526	1.84835885924964e-07
ACADL	blue	0.947529071385975	2.06489516448548e-18	0.818538543397823	1.0686218727014e-09
APLP2	blue	0.842974699526308	1.11613688523266e-10	0.717007165419826	8.67005029641098e-07
HYAL1	blue	0.955394835935779	1.38743437255285e-19	0.85591531005456	2.87253593863022e-11
ICAM1	blue	0.891650581658748	3.00677657720845e-13	0.7585552295433	8.31891287822918e-08
GPIHBP1	blue	0.834740902268015	2.4884551802553e-10	0.768717197681797	4.36382258514716e-08
RAB7B	blue	0.906267519902394	2.87356008795187e-14	0.760816474636141	7.2261005197863e-08
ICAM2	blue	0.880092023587915	1.53636627753425e-12	0.780036520081081	2.04495193916413e-08
FFAR4	blue	0.828026190172998	4.63605930033365e-10	0.683778324118407	4.28503336669219e-06
B4GALNT4	blue	-0.831034	3.52018142076496e-10	-0.64709	2.00026508489804e-05
LINC01140	blue	0.890459453499936	3.58685193087185e-13	0.75609904411944	9.67738681357767e-08
TMEM173	blue	0.844290868272343	9.77724668299451e-11	0.695975121854927	2.44314630526104e-06
FAM221A	blue	-0.817311	1.18636781846467e-09	-0.766468	5.04755279257873e-08
ATXN1L	blue	0.839375810867152	1.59333824817022e-10	0.672526385462188	7.03131447031561e-06
CFI	blue	0.897464411103815	1.23293879194291e-13	0.70543916597446	1.54980280420715e-06
NCKAP5	blue	0.912914709028467	8.67129201540701e-15	0.812902094987987	1.71596239894968e-09
IFNAR1	blue	0.809412545657641	2.28262629417078e-09	0.62685238351883	4.30215260806947e-05
IFNGR1	blue	0.859244658562833	1.98304974904229e-11	0.679762083033777	5.12616401159076e-06
FAS	blue	0.92456360774118	8.27119494553478e-16	0.654462619352108	1.49216348415334e-05
IL1R1	blue	0.846395864122441	7.8912722740235e-11	0.653328813817319	1.5617451139558e-05
IL4R	blue	0.901915999321087	6.00532893371882e-14	0.778105905045971	2.33439386454034e-08
IL6ST	blue	0.860947926361107	1.63459381895265e-11	0.695321087274434	2.51961579707403e-06
AQP1	blue	0.927428171744205	4.37998342534675e-16	0.750460372190399	1.36055653193646e-07
IL11RA	blue	0.823503876660765	6.94537638690493e-10	0.712039956641141	1.1164084395115e-06
AQP3	blue	0.897359337481717	1.25355096292148e-13	0.795973487543523	6.50352280957835e-09
IL15	blue	0.827363695121885	4.92244339383254e-10	0.560357619701634	0.000379048314397058
IL15RA	blue	0.821438938551713	8.3217270720102e-10	0.594693969997728	0.000130816745392239
IL16	blue	0.803194517688535	3.74222394294457e-09	0.645160865860736	2.15688417439204e-05
IL18	blue	0.864139142384794	1.13019859640794e-11	0.605843971189517	9.01797292763559e-05
AQP4	blue	0.864108414540775	1.13427155730087e-11	0.683224765946304	4.3929330446683e-06
INPP5A	blue	0.82466948797499	6.26507607899973e-10	0.768741203275015	4.35700997595457e-08
IRS1	blue	0.837924515753202	1.83478021784851e-10	0.732913690980826	3.7185610138512e-07
ITGA2	blue	0.825768989509391	5.68060984321567e-10	0.661288306064041	1.12954373278659e-05
ITGA3	blue	0.844475284809753	9.59660465279693e-11	0.810903067134598	2.02214142219609e-09
ABCC6	blue	0.894025304820138	2.10218851264952e-13	0.843268551762778	1.08374013694273e-10
ITGAL	blue	0.86577641019723	9.31878539721393e-12	0.60497008271772	9.28943313244825e-05
ITGAM	blue	0.927475059297439	4.3337106475158e-16	0.711678796200816	1.13688950852332e-06
ITPR1	blue	0.901807098093275	6.11442617269504e-14	0.728246000955887	4.79611199818763e-07
ANOS1	blue	0.905190141424585	3.46024308529593e-14	0.733088888631964	3.68283825378619e-07
AREG	blue	0.829833192614513	3.93171699146049e-10	0.706896644235459	1.44262731387001e-06
SVBP	blue	-0.85409	3.50586055008949e-11	-0.654498	1.49004250487656e-05
PEAR1	blue	0.912926136335454	8.65274636545694e-15	0.784383365581486	1.51049205039522e-08
RBM43	blue	0.88340275434182	9.80053533117972e-13	0.6997484154403	2.04193150768306e-06
KDR	blue	0.886662793248574	6.21097372362034e-13	0.688312578100251	3.48823839149477e-06
KIF3C	blue	-0.935432	6.39415185863324e-17	-0.75809	8.56163216416742e-08
KLRB1	blue	0.831111633235031	3.49497537877002e-10	0.529294693802214	0.000902450192623911
KPNB1	blue	-0.838419	1.7489768528102e-10	-0.72898	4.6094511078498e-07
C11orf96	blue	0.848877203174352	6.1044253207852e-11	0.69161303341872	2.99616301236101e-06
TMEM220	blue	0.826024730296378	5.55213452031866e-10	0.696702153855505	2.36063949619824e-06
CAPN8	blue	0.837572979090255	1.89817610271684e-10	0.748021029090967	1.5722751973405e-07
VGLL3	blue	0.940252862639507	1.77491219161217e-17	0.800621395624934	4.56847254983206e-09
SFTA2	blue	0.851167378576679	4.79687644438177e-11	0.712100700367665	1.11299716587431e-06
LOC389906	blue	-0.856929	2.56846273631519e-11	-0.762308	6.57944536366566e-08
LAIR1	blue	0.808550409026305	2.44717174849762e-09	0.584992179563875	0.000178840982678978
LAMA2	blue	0.905727877306257	3.1546821935498e-14	0.717857298231882	8.2984845388596e-07
LAMB2	blue	0.892089453650276	2.81610481481765e-13	0.797579793984105	5.76219918782916e-09
LAMP2	blue	0.819435692129723	9.89542742513041e-10	0.604884253588908	9.31648774755085e-05
LCP1	blue	0.809437012144057	2.2781101296843e-09	0.526952920884633	0.000960241676907552
LEPR	blue	0.886591445515819	6.27421380080829e-13	0.734696931934617	3.36939839238098e-07
LGALS3	blue	0.813926469174188	1.57630765707009e-09	0.656968694465345	1.34826137900557e-05
C11orf88	blue	0.807442029903378	2.67489391320904e-09	0.647255568169086	1.98728703210087e-05
KNOP1	blue	-0.831474	3.37971812423027e-10	-0.63873	2.76297210908317e-05
LMO7	blue	0.810157599305819	2.14875971248782e-09	0.724478158110282	5.86781776298347e-07
MBNL1-AS1	blue	0.910936698529971	1.25067363233699e-14	0.797180564418717	5.93875107128507e-09
C4orf3	blue	0.945539329748176	3.82824945801599e-18	0.753337362383082	1.14475793063187e-07
HACD4	blue	0.896388339856067	1.45988126759823e-13	0.730012135429685	4.35851445955052e-07
TOMM5	blue	-0.852804	4.02792611248508e-11	-0.732451	3.81451118901791e-07
SNX30	blue	0.876453258245944	2.48073841817585e-12	0.796033089495574	6.47450717243833e-09
LPL	blue	0.92914540836847	2.95456568431959e-16	0.744138685509176	1.97266415998389e-07
LTA4H	blue	0.907683707288414	2.24320933364537e-14	0.762064054384116	6.68149428050012e-08
LTBP2	blue	0.900208349916626	7.94521856033616e-14	0.815241792633369	1.41244630593622e-09
LTC4S	blue	0.822510419882698	7.57873686060008e-10	0.706822359573161	1.44792106482776e-06
EPCAM	blue	-0.835127	2.39900595953518e-10	-0.734119	3.47911230701024e-07
MANBA	blue	0.838500116923766	1.73521413026103e-10	0.645581877542774	2.12177763373382e-05
MAOA	blue	0.933723917146948	9.83568611683179e-17	0.749273970235927	1.46000562890603e-07
MAOB	blue	0.850569642599874	5.11032986483436e-11	0.719026196678722	7.81144599669002e-07
MARS	blue	-0.864898	1.03379538972793e-11	-0.747106	1.65923042048739e-07
MBNL1	blue	0.804938778771522	3.26343764878618e-09	0.633602707586602	3.35251760732065e-05
MCC	blue	0.901538568347373	6.39141177051358e-14	0.746753165910186	1.69393620983978e-07
MEA1	blue	-0.851165	4.7982999632403e-11	-0.68445	4.15735234222627e-06
MEF2C	blue	0.869279734807312	6.11390709739839e-12	0.696498156580782	2.38352866318283e-06
MEN1	blue	-0.842983	1.11525763514015e-10	-0.687056	3.69417305822607e-06
MFAP4	blue	0.953544012651377	2.73007016780877e-19	0.79329646362293	7.93817915420743e-09
MGP	blue	0.819491583166273	9.8480077882332e-10	0.630029066676013	3.82852069734896e-05
CD99	blue	0.808370453950488	2.48287715656123e-09	0.724497180432043	5.86189440035065e-07
ASAH1	blue	0.855053076968113	3.15711498361472e-11	0.628270199358768	4.08457379585621e-05
MIF	blue	-0.849315	5.83114207007392e-11	-0.714163	1.0027240973447e-06
MITF	blue	0.884914287102395	7.94592062867663e-13	0.746071704451931	1.76285641114731e-07
MAP3K9	blue	-0.840537	1.42176597035378e-10	-0.667528	8.70289026979119e-06
NR3C2	blue	0.957320302426672	6.65077481729963e-20	0.819540212053436	9.80692138206375e-10
MNDA	blue	0.853670918165937	3.66865575637575e-11	0.636145227044337	3.04723300812743e-05
MPP2	blue	-0.863895	1.16289627168637e-11	-0.661917	1.10057393866399e-05
MRC1	blue	0.947236355399461	2.26457580918321e-18	0.717006471927908	8.67035953658014e-07
UBL7-AS1	blue	-0.803797	3.56996692809517e-09	-0.672161	7.14292848706611e-06
BAIAP2-AS1	blue	0.804294645183456	3.43320636199606e-09	0.747781596724138	1.59461463158837e-07
LINC00982	blue	0.875485540404945	2.81075605168943e-12	0.804425292511076	3.39812445546832e-09
ODF3B	blue	0.80656641914673	2.86852687964498e-09	0.731240716152216	4.07610061826761e-07
RP9P	blue	-0.80448	3.38357341914712e-09	-0.588749	0.00015863303600138
EMC3-AS1	blue	-0.815975	1.328091442271e-09	-0.654897	1.46628956703112e-05
ASPA	blue	0.92091511914863	1.7942365130768e-15	0.726340613671383	5.31324941358409e-07
MSN	blue	0.809553251587925	2.25676703520185e-09	0.662673246373488	1.06658726977958e-05
MSRA	blue	0.836318826415267	2.14133863106434e-10	0.725296891131947	5.61778763102344e-07
NUDT1	blue	-0.930181	2.31894964168961e-16	-0.75471	1.05331472495708e-07
MTM1	blue	0.840074241445299	1.48800250996632e-10	0.661068787301272	1.13982756129285e-05
MYO1F	blue	0.870945752659688	4.98221715484616e-12	0.624361776450912	4.70989996554106e-05
MUC1	blue	0.83214716906167	3.1747564426385e-10	0.738742584022223	2.68617862333818e-07
MUTYH	blue	-0.821928	7.97477104242698e-10	-0.739704	2.5437605887447e-07
MYD88	blue	0.900923593666034	7.07057993053277e-14	0.697838995758043	2.23672614792342e-06
GADD45B	blue	0.834824630084768	2.46879455628407e-10	0.635365621360408	3.13804777265005e-05
MYH10	blue	0.842532651268534	1.16657388832402e-10	0.763066445320918	6.27165641025051e-08
MYH11	blue	0.886439280940603	6.4111019093442e-13	0.755919885717577	9.78407659384463e-08
MYLK	blue	0.852044100809985	4.36938715136687e-11	0.721977646369208	6.69613755532172e-07
NCF2	blue	0.845030761835994	9.07109479888692e-11	0.664121920395652	1.00416794700509e-05
NCF4	blue	0.896348048365349	1.46909323132736e-13	0.676995563094457	5.79048234146703e-06
NDUFA8	blue	-0.857701	2.3576157443171e-11	-0.759069	8.05790963181549e-08
NEDD4	blue	0.815816084930196	1.3459870030299e-09	0.690894390306221	3.0975502243346e-06
NEDD9	blue	0.931228264234947	1.80826940783517e-16	0.771806786288496	3.56344554315809e-08
GIMAP6	blue	0.907520358475214	2.30867565071883e-14	0.664201605079612	1.00083312595333e-05
ATP1A2	blue	0.854077930226442	3.51052114724024e-11	0.729644735372467	4.44639933157576e-07
NFKB1	blue	0.876285335341014	2.53527878020691e-12	0.662850616451755	1.05875956592694e-05
NME1	blue	-0.884853	8.01406880676747e-13	-0.795908	6.53538088129095e-09
NONO	blue	-0.827236	4.97967365803963e-10	-0.695595	2.48737824573713e-06
NPR3	blue	0.84258332499496	1.16068628450634e-10	0.730736956754733	4.18979878607303e-07
NRCAM	blue	-0.896253	1.49095071811834e-13	-0.812474	1.77770427916125e-09
NT5E	blue	0.832454618778728	3.0850727952414e-10	0.736482744042197	3.05019715853939e-07
ROR1	blue	0.854937756709414	3.19710832348471e-11	0.766174610903979	5.14377247175845e-08
ATP2B4	blue	0.853094652889087	3.90392583742689e-11	0.690897686026827	3.09707818229826e-06
OGN	blue	0.887995195278396	5.13398682907814e-13	0.7296846889599	4.43676376805679e-07
OLR1	blue	0.924220136478753	8.91130002048013e-16	0.725606925608903	5.52569157249887e-07
P2RX7	blue	0.836797059805546	2.04538703252428e-10	0.589633063151916	0.00015418584281333
P2RY1	blue	0.903764626138054	4.40961553538397e-14	0.771829463084824	3.5581088414395e-08
RRM2B	blue	0.865373845744274	9.7738082627622e-12	0.668208304031505	8.45598144521355e-06
ATP5B	blue	-0.861746	1.49179881720838e-11	-0.711143	1.16789475846914e-06
ARHGEF3	blue	0.881250978899811	1.31463700344466e-12	0.652727344136125	1.59984302304244e-05
EXOSC3	blue	-0.867211	7.85325842005319e-12	-0.718681	7.95255501412751e-07
MRPS16	blue	-0.819914	9.49619352996623e-10	-0.648386	1.90085022982291e-05
TXNDC11	blue	0.836094446505624	2.18778619440514e-10	0.749753339399529	1.41904275809754e-07
KLHL5	blue	0.853272584389831	3.82982343092057e-11	0.749753967373007	1.41898979877549e-07
PLLP	blue	0.863735837774042	1.18475797161783e-11	0.734821816907597	3.34611393729087e-07
SIDT2	blue	0.873409227262348	3.66186759696669e-12	0.698740337467257	2.14274675637725e-06
PCNT	blue	-0.868721	6.54431258523143e-12	-0.777857	2.37434419456373e-08
EGFL7	blue	0.822144989503491	7.82491249341745e-10	0.768309252614037	4.48110967615867e-08
HSPA14	blue	-0.817003	1.21771223401058e-09	-0.751552	1.2746339234218e-07
PLCE1	blue	0.916559473740957	4.31387050001444e-15	0.737019846609904	2.95978673485964e-07
CLDN18	blue	0.896206720639771	1.50183682599694e-13	0.773710995808975	3.14017985421447e-08
CRIM1	blue	0.932815235710361	1.23102898915561e-16	0.792201276972515	8.60549215111141e-09
CLEC1A	blue	0.962854810899103	6.54554379327884e-21	0.765765459267835	5.28068949499525e-08
CDK16	blue	-0.858738	2.09926424416995e-11	-0.616747	6.18268707971402e-05
RASL12	blue	0.913076266490692	8.41251912910477e-15	0.784745160255665	1.4724243100956e-08
SLC15A3	blue	0.820486246978637	9.03861982492483e-10	0.575869853052136	0.000237846017528606
ZDHHC3	blue	0.861023426257269	1.62055678395499e-11	0.822423045665404	7.63693384240511e-10
TLR8	blue	0.822778774434056	7.40256107100595e-10	0.518057003631536	0.00121071725594997
PLAC8	blue	0.870344802075108	5.36573488422158e-12	0.627861019900523	4.14632070989775e-05
RSRC1	blue	-0.822404	7.64971622774964e-10	-0.712469	1.09252141607426e-06
MS4A4A	blue	0.808364673122603	2.48403212032546e-09	0.524012501416044	0.00103742392865814
KLRF1	blue	0.86496507215985	1.02569878697181e-11	0.744058395460071	1.98185698871331e-07
TRPV2	blue	0.841075515814051	1.34825483024019e-10	0.763272465759057	6.19035321347266e-08
PPME1	blue	-0.88361	9.52399376132596e-13	-0.745087	1.86703963929246e-07
BIN2	blue	0.859080661111687	2.02002336708693e-11	0.584535003083964	0.000181451531272694
AMOTL2	blue	0.82675450604323	5.20021457241856e-10	0.688789467749929	3.41284581075385e-06
ANAPC7	blue	-0.866904	8.1474829971513e-12	-0.70008	2.00973996655485e-06
SCARA3	blue	0.826047348071108	5.54090310000768e-10	0.711880251567923	1.12542304658711e-06
PCYOX1	blue	0.915636955753242	5.16297633043521e-15	0.813099119853007	1.68824057409011e-09
NELFCD	blue	-0.815795	1.34841400287313e-09	-0.708532	1.33049128320848e-06
ANAPC11	blue	-0.90746	2.33326145497487e-14	-0.700587	1.96143410402767e-06
IL23A	blue	-0.81121	1.97205893025538e-09	-0.65299	1.58311651910032e-05
GET4	blue	-0.874167	3.32688458954289e-12	-0.611429	7.44543942901433e-05
PDK1	blue	-0.836886	2.0280571567503e-10	-0.712598	1.08542121758691e-06
YPEL5	blue	0.923009935999031	1.15558968400621e-15	0.76377647690584	5.99553733660648e-08
MRPS33	blue	-0.881109	1.34003425139918e-12	-0.726197	5.3543371679839e-07
TPPP3	blue	0.826106925158801	5.51141959912197e-10	0.72869268203591	4.68177648206115e-07
ACSL5	blue	0.918069456270242	3.20023913004618e-15	0.713856506057258	1.01843194076406e-06
EMCN	blue	0.942397955218844	9.69303455112478e-18	0.74623571470657	1.74603696834049e-07
POLR3K	blue	-0.8779	2.05412101494655e-12	-0.698205	2.1981127510922e-06
PECAM1	blue	0.949776912985001	9.98130299351908e-19	0.772408792586726	3.42425042118113e-08
HIGD1B	blue	0.89195414879985	2.87364900113686e-13	0.815760241264884	1.35231963563523e-09
RAB8B	blue	0.874138794713235	3.33862181881829e-12	0.689112629173841	3.36260669074835e-06
INPP5K	blue	0.822331754342142	7.69818323137437e-10	0.774691183023925	2.94090543367056e-08
PEG3	blue	0.927140588085349	4.67407976224365e-16	0.809491595860312	2.26806462058415e-09
COQ3	blue	-0.905589	3.23132878751175e-14	-0.774061	3.06769089861215e-08
PGC	blue	0.898395079911671	1.0637110003212e-13	0.742605699507111	2.15515275706427e-07
PGGT1B	blue	0.809630065361329	2.2427649992185e-09	0.669418634063743	8.03222767440664e-06
PHKB	blue	0.837666654800271	1.88108642420619e-10	0.660925729452062	1.14657521546341e-05
SERPINA1	blue	0.863979786496736	1.15147017146237e-11	0.685944778639123	3.88562557493024e-06
PIGR	blue	0.85329790143249	3.81938688509773e-11	0.710392995171305	1.21263663323356e-06
PITPNA	blue	0.81935575469783	9.96361742663297e-10	0.642282667551444	2.41136470420171e-05
PKD2	blue	0.861750828272472	1.4909562709205e-11	0.762322124905372	6.57368002163391e-08
PLA2G1B	blue	0.914626791532484	6.2709502224096e-15	0.87288140097397	3.91368751245155e-12
TM6SF1	blue	0.846355728536524	7.92381788145605e-11	0.601347847827668	0.000104948762639048
CLIC5	blue	0.918804933308249	2.76129092803689e-15	0.811495559535141	1.92648366919926e-09
PLK1	blue	-0.849699	5.6010222671088e-11	-0.715151	9.53500846480131e-07
FXYD1	blue	0.897593362300332	1.20807566599025e-13	0.801776379049283	4.17865271661018e-09
FXYD3	blue	0.865721748611181	9.3793888845448e-12	0.693880862645641	2.69578947791202e-06
PMP22	blue	0.904951628731417	3.60445191368452e-14	0.744428721914282	1.9397826634922e-07
P2RY13	blue	0.834935014936364	2.44309521171004e-10	0.575789278953572	0.000238436866360257
DUOX1	blue	0.936703573257718	4.60526950116173e-17	0.821505954982169	8.27334169112989e-10
ACP5	blue	0.845092436626309	9.01442992653366e-11	0.663583161130647	1.02698202220796e-05
PCBP3	blue	-0.821081	8.58494220489178e-10	-0.622199	5.09190763911879e-05
GSAP	blue	0.872817870466544	3.94506355808885e-12	0.69286165749768	2.82719691755039e-06
UBL3	blue	0.919423046297246	2.43667285367848e-15	0.777885750299128	2.36970306453387e-08
PODXL	blue	0.84555349537772	8.60114798848082e-11	0.777083673660139	2.50256372541249e-08
POLD2	blue	-0.916621	4.26217769420481e-15	-0.750625	1.3472746923403e-07
POLR2D	blue	-0.935937	5.6175922361833e-17	-0.789679	1.03447019454771e-08
POLR2H	blue	-0.914993	5.84623022671176e-15	-0.764525	5.71671350480634e-08
SIAE	blue	0.876627712104603	2.42523818848433e-12	0.741352032821987	2.31581420511479e-07
ADAMTSL4	blue	0.868694257675173	6.56555676680046e-12	0.736233543698689	3.09300237422252e-07
HMGCLL1	blue	0.889819648955012	3.94005729981282e-13	0.743940097211458	1.99547351092323e-07
USP53	blue	0.929097304844531	2.98772950107984e-16	0.795120039397004	6.93243996199978e-09
ROBO4	blue	0.884465069902313	8.45964377080748e-13	0.809001477944752	2.35975687621725e-09
PPARG	blue	0.970694702770861	1.23538333928011e-22	0.782504058682098	1.72331318545688e-08
PPAT	blue	-0.901799	6.12284791087085e-14	-0.822686	7.4629243889907e-10
PPBP	blue	0.831394153184343	3.40475592556739e-10	0.814377161153774	1.51827159767355e-09
LEPROT	blue	0.946613904021894	2.75094491782365e-18	0.823127147569891	7.17952717585748e-10
EPDR1	blue	0.914117683015442	6.91023140279587e-15	0.766165952825433	5.1466354933877e-08
FAM20A	blue	0.844117494802749	9.94995391266191e-11	0.733785278318866	3.54394389050147e-07
TRPM4	blue	0.841557785624022	1.28539587297634e-10	0.680337463694529	4.99706471517173e-06
SYTL2	blue	0.815436129008467	1.38962331211606e-09	0.607474762307651	8.53043649145657e-05
SNRK	blue	0.859194476594902	1.99429586130363e-11	0.634355408878439	3.25937282450343e-05
SARS2	blue	-0.848851	6.12105525167604e-11	-0.642158	2.42301917280633e-05
RNF125	blue	0.893410411975912	2.30816783840219e-13	0.673263228100629	6.81134002639324e-06
LPCAT2	blue	0.902134262814103	5.79213146007397e-14	0.759719288224362	7.73862320295887e-08
ODAM	blue	0.877451905525458	2.1783543466827e-12	0.783066089989841	1.65692549644737e-08
TIPIN	blue	-0.929497	2.72247611810779e-16	-0.804085	3.49017906080394e-09
MARC2	blue	0.914959650218266	5.88338649062943e-15	0.783247963971604	1.63595452257917e-08
BANK1	blue	0.806495250235591	2.88482327703177e-09	0.569121932034241	0.000292129516724261
ZWILCH	blue	-0.879104	1.75248588497099e-12	-0.8149	1.45341910637126e-09
WDR70	blue	-0.816642	1.25552880344593e-09	-0.661759	1.10779490795465e-05
RBM28	blue	-0.801377	4.30986177089959e-09	-0.651836	1.65788224787274e-05
SEC61A2	blue	-0.840805	1.38472847232173e-10	-0.708783	1.31399136741627e-06
RMDN3	blue	0.909564309769046	1.60453784783511e-14	0.779405693909366	2.13565469468004e-08
SBNO1	blue	-0.851881	4.44603699744478e-11	-0.646402	2.0548804390678e-05
ARL8B	blue	0.816262717983088	1.29632101020772e-09	0.689879230344587	3.24612323121496e-06
TMEM140	blue	0.81594427429976	1.33155442164096e-09	0.519914198820544	0.00115412468454771
BRIX1	blue	-0.888894	4.50898516619583e-13	-0.723185	6.28348269402348e-07
GIMAP4	blue	0.83428717865012	2.59755391990444e-10	0.535791441609634	0.000757898806002256
SPTLC3	blue	0.84928451498404	5.84995120475277e-11	0.681877439852496	4.66600824706937e-06
DRAM1	blue	0.939194155822729	2.37293569877371e-17	0.798349652957591	5.43540033851012e-09
STRBP	blue	-0.890691	3.4665202648851e-13	-0.765664	5.31501367025187e-08
PRELP	blue	0.869903543040812	5.66468830957316e-12	0.792220719738439	8.59320554803236e-09
SRGN	blue	0.802121040034366	4.06844535214704e-09	0.509795314407681	0.00149319935751784
CDCA7L	blue	-0.884671	8.22076817411422e-13	-0.677397	5.68932573746346e-06
RBM38	blue	-0.831042	3.51741312959401e-10	-0.699926	2.02464609022941e-06
HAUS7	blue	-0.824285	6.48208358138163e-10	-0.678785	5.35245988012884e-06
GALNT10	blue	0.832653713122993	3.0282595978906e-10	0.737437072503502	2.89126477796799e-07
ZNF280C	blue	-0.804989	3.25049925706429e-09	-0.643632	2.28883007856439e-05
ZDHHC7	blue	0.910856490410519	1.26915831423614e-14	0.775941305670728	2.7037145580517e-08
FLVCR2	blue	0.913837787124333	7.28718587149938e-15	0.701117765995493	1.91194001846359e-06
NSUN5	blue	-0.86889	6.41127536083051e-12	-0.685025	4.05079796053024e-06
NDC1	blue	-0.896068	1.53458834981505e-13	-0.774422	2.994356404575e-08
PARVA	blue	0.879417477335236	1.6810177453421e-12	0.807962185666245	2.56568271035255e-09
CDK5RAP2	blue	-0.816269	1.29558190608003e-09	-0.65746	1.32159914069715e-05
PRR11	blue	-0.896847	1.3588183417937e-13	-0.80882	2.3945613847505e-09
RIOK2	blue	0.817865490616961	1.13175863609984e-09	0.704986590028794	1.58453871158812e-06
LMBRD1	blue	0.903943050615809	4.27869633857318e-14	0.754488871978557	1.06760234782652e-07
CSGALNACT1	blue	0.909070817326593	1.75323565911174e-14	0.719031032914226	7.80948662306946e-07
AXL	blue	0.821042138511934	8.61364247337005e-10	0.660365717140837	1.17334078367444e-05
PRKCD	blue	0.818697202732221	1.05422294874355e-09	0.710764565563047	1.19028507978413e-06
PRKCH	blue	0.88108359830209	1.34469873816964e-12	0.678276865133573	5.4736089206811e-06
CAND1	blue	-0.84574	8.43942252090786e-11	-0.809548	2.25773323138936e-09
UBAP2	blue	-0.846452	7.84592630037616e-11	-0.680967	4.85921373975803e-06
WWC3	blue	0.821686590117392	8.14422295144929e-10	0.739445407363785	2.58140088431771e-07
ARHGAP15	blue	0.835958454989505	2.21639136801995e-10	0.555690485709681	0.000434171172479291
PRKCZ	blue	0.877518458761605	2.15947881851239e-12	0.802638453651998	3.90805004535457e-09
LANCL2	blue	-0.812136	1.82776855018078e-09	-0.632141	3.54027747694643e-05
PRKG1	blue	0.921523548683382	1.58099131811627e-15	0.78069228042269	1.9544522524124e-08
MYO5C	blue	0.819224358368183	1.00766531293666e-09	0.767009176728793	4.87460488136424e-08
SUSD2	blue	0.932825075795786	1.22806161295753e-16	0.826899203894653	5.1329481899791e-10
CRTAM	blue	0.826827702063607	5.16608584950593e-10	0.576894420674865	0.000230446349059999
PROS1	blue	0.960905796078003	1.53817393295139e-20	0.784833633545125	1.46325134719366e-08
PRRG1	blue	0.893356640774281	2.32704965982577e-13	0.706545878004677	1.46778087000641e-06
PRSS8	blue	0.81253169427759	1.76922584019325e-09	0.788948312088307	1.09064515397157e-08
DIABLO	blue	-0.915532	5.26884660661597e-15	-0.773314	3.22447450496509e-08
TMEM9B	blue	0.806512630895417	2.88083551221783e-09	0.661648111426186	1.11287044811984e-05
TMEM167B	blue	0.853726481166263	3.64668372779017e-11	0.678173369544242	5.49860353727878e-06
ARNTL2	blue	-0.875843	2.68448169622605e-12	-0.747725	1.59997179058207e-07
PLSCR4	blue	0.939794453112467	2.01400662947612e-17	0.751297866977126	1.2941570601633e-07
ZNFX1	blue	0.849488857592355	5.72604025721078e-11	0.603385435362474	9.80052552461311e-05
DOLPP1	blue	-0.87304	3.83641107304007e-12	-0.764929	5.57102507261489e-08
KIAA1191	blue	0.874652115161037	3.12736879718623e-12	0.739977695389686	2.50456565726506e-07
ADAMTSL3	blue	0.934684819680906	7.7308592986378e-17	0.802493103922306	3.95250493576787e-09
ADGRG6	blue	0.911320581556328	1.16564079641654e-14	0.756820442270995	9.25856181803964e-08
SPRYD7	blue	0.858077950739411	2.26043266537462e-11	0.768968636789074	4.2929518711072e-08
PTAFR	blue	0.843092030839947	1.10309467200801e-10	0.62309897767628	4.92971496874632e-05
PTGDS	blue	0.884713958738454	8.17130548320865e-13	0.672994160026561	6.89092827829166e-06
PTGER2	blue	0.870523119541375	5.249154746811e-12	0.621603839143223	5.20194173253949e-05
PTGER4	blue	0.887290698984123	5.67954118065281e-13	0.612409599067485	7.1964106297787e-05
PTGFR	blue	0.876142556064939	2.5825309850455e-12	0.754258498190278	1.08264326812819e-07
RHOJ	blue	0.837816420781455	1.85406106698818e-10	0.730774516697882	4.1812219435142e-07
PTGIS	blue	0.819018059506757	1.02565304952523e-09	0.71028468635377	1.21922396630344e-06
PTGS2	blue	0.910088954178538	1.45944700951263e-14	0.686762155574665	3.74399616531052e-06
PTH1R	blue	0.820857291691549	8.75285228197308e-10	0.776109139740814	2.67325381671247e-08
MTUS1	blue	0.804866605182316	3.28206480344434e-09	0.718084024619897	8.20189032427652e-07
XPO5	blue	-0.883071	1.02577274317588e-12	-0.734862	3.33864338057258e-07
ARHGAP31	blue	0.942923714820867	8.32785485512118e-18	0.80845871248133	2.4653055595521e-09
SERINC1	blue	0.811802054169228	1.8786650760324e-09	0.675307696022809	6.23345705908612e-06
HECW2	blue	0.806434224969835	2.89886531560933e-09	0.744881845234131	1.88942137358032e-07
CGN	blue	0.809516858612444	2.26342922848203e-09	0.759983543434077	7.61220472975763e-08
CC2D2A	blue	0.894663758594783	1.90658733768247e-13	0.7348989656674	3.33180385511796e-07
ZNF319	blue	0.827116821342773	5.03330469825915e-10	0.582517036461017	0.000193387609559065
PTMAP1	blue	-0.847446	7.08275250326227e-11	-0.627811	4.15390172275806e-05
TMEM181	blue	-0.81097	2.01111248516136e-09	-0.715803	9.22259210969671e-07
FNIP2	blue	0.88015263553785	1.52395443397833e-12	0.770362485870156	3.91899529789629e-08
KIAA1462	blue	0.933337847211064	1.08238409435404e-16	0.747793686274851	1.59347968023603e-07
ZBTB4	blue	0.909988210747378	1.48631796866634e-14	0.752571832612763	1.19886298233169e-07
EPB41L5	blue	0.804505700796592	3.37669852102148e-09	0.737061315510365	2.95290990355465e-07
DDX55	blue	-0.825878	5.62560439974745e-10	-0.624002	4.7715212472831e-05
CCNB1IP1	blue	-0.830754	3.61242053682363e-10	-0.616193	6.30445368477094e-05
PTPN13	blue	0.915108300503277	5.71765197444928e-15	0.725994025599881	5.41265154783079e-07
SLC46A2	blue	0.929790796940265	2.54169474637422e-16	0.808807146652317	2.39705582573949e-09
PTPRB	blue	0.929840510072131	2.51224665589175e-16	0.793302161649543	7.93483623131257e-09
PTPRE	blue	0.926426565291247	5.48624032750824e-16	0.777692875347264	2.4010423186393e-08
PTPRG	blue	0.820410351953227	9.09812935550485e-10	0.699925867102468	2.02464146845877e-06
PTPRM	blue	0.879036018468342	1.76834927239098e-12	0.703137649793263	1.73398909300946e-06
RAD1	blue	-0.885508	7.31166384878684e-13	-0.700502	1.96945460117787e-06
WFDC1	blue	0.829028777241731	4.23198147780857e-10	0.717093799599654	8.6314981531677e-07
CTDSP1	blue	0.825109931440393	6.02454480214115e-10	0.748936415539903	1.48950128344011e-07
CXCL16	blue	0.949607343585435	1.05560973637056e-18	0.715376535793118	9.42582060081907e-07
PXMP2	blue	-0.889255	4.27868770754988e-13	-0.771647	3.60131460304556e-08
PXN	blue	0.882667312609357	1.0842400977252e-12	0.769408250896519	4.17159169864262e-08
PYGL	blue	0.859486650666986	1.92964278374028e-11	0.662831173733906	1.05961505219839e-05
SQRDL	blue	0.887412244541976	5.58170870180787e-13	0.711471264437365	1.14881382467092e-06
MS4A7	blue	0.921001698353057	1.76232971832937e-15	0.669746069301042	7.92096436228399e-06
NLRC4	blue	0.834058155727878	2.65429709970283e-10	0.593373118011792	0.000136586621319665
JAM2	blue	0.89961150718569	8.7514657602461e-14	0.714435548310258	9.88900702842879e-07
QDPR	blue	0.802646218181126	3.90568837776332e-09	0.713953475000446	1.01343076584137e-06
RAB27A	blue	0.903481203456706	4.62530564009787e-14	0.753651105787964	1.12324155604181e-07
RAP1A	blue	0.800355461919127	4.66287880840465e-09	0.779867484559897	2.06890041842476e-08
NTN4	blue	0.88831572298485	4.90234118732848e-13	0.707771845536098	1.3815798361063e-06
RBBP7	blue	-0.822998	7.26178381934162e-10	-0.741659	2.27544938885239e-07
RXFP1	blue	0.910201846964848	1.42987595274331e-14	0.77066484973203	3.8419546653664e-08
RBMS2	blue	0.939132629075322	2.41293247803251e-17	0.860475084956126	1.72511559426452e-11
RGS2	blue	0.800953134522374	4.4531897488294e-09	0.649590515074996	1.81258335459697e-05
RNASE1	blue	0.873118881803398	3.79845235067352e-12	0.731258411281374	4.07215893188754e-07
AVPI1	blue	0.901436526358944	6.49971055593714e-14	0.750199456767393	1.38187581474352e-07
RNASE4	blue	0.960546566169472	1.79199537652064e-20	0.815134104128734	1.42524269266964e-09
RNH1	blue	0.890029277437204	3.82090157493046e-13	0.745424949129675	1.83064769860992e-07
AGBL5	blue	-0.80068	4.5480113557462e-09	-0.647701	1.95283733852685e-05
ROS1	blue	0.864997703718643	1.0217613380297e-11	0.746974457755557	1.67209548958442e-07
RP9	blue	-0.821402	8.348713593518e-10	-0.629683	3.87772910746201e-05
BDH1	blue	-0.803628	3.61738484474331e-09	-0.768364	4.46506548814585e-08
RRAD	blue	0.89822525430749	1.09287290514294e-13	0.698830348206312	2.13356311497938e-06
RRAS	blue	0.939553836143776	2.15128234230838e-17	0.796260679636655	6.3648109950948e-09
RSU1	blue	0.857205724136207	2.49098154262093e-11	0.694018870763182	2.67843219037811e-06
S100A4	blue	0.957535178297433	6.1140163638384e-20	0.811029152963001	2.0014231111471e-09
S100A8	blue	0.808135747142877	2.53017251594385e-09	0.647007571716254	2.00671336889704e-05
S100A10	blue	0.939974905241007	1.91649362315574e-17	0.768924987348166	4.30517812125579e-08
S100A11	blue	0.854767871319743	3.25688569857862e-11	0.652467954541827	1.61653234777066e-05
ACSM3	blue	0.846263944594821	7.9987150021105e-11	0.681347578738542	4.77758329850718e-06
SCN4B	blue	0.868944257862122	6.36902235001936e-12	0.765931779520712	5.22463164048319e-08
SCN7A	blue	0.957932235542708	5.22753435204946e-20	0.837335865008041	1.94208164076579e-10
CCL23	blue	0.851536108342226	4.61254590213054e-11	0.698239252064996	2.19453671324335e-06
CX3CL1	blue	0.860170268780167	1.78592476330907e-11	0.684727982867624	4.10555115126009e-06
PIEZO2	blue	0.843146185551693	1.09712296445857e-10	0.685412520087946	3.98046652751026e-06
CHTF18	blue	-0.936127	5.34837242083082e-17	-0.771665	3.59694219410688e-08
ANKEF1	blue	-0.827105	5.03862071807041e-10	-0.687318	3.65044095727289e-06
PRDM16	blue	0.888235542207837	4.95935387969597e-13	0.831975268742948	3.22595086807724e-10
SELP	blue	0.826502854380134	5.31915630593407e-10	0.656603557440212	1.36841003199031e-05
BLM	blue	-0.881858	1.21079643107525e-12	-0.851142	4.80987779174838e-11
TMBIM1	blue	0.949114330522424	1.24087507053739e-18	0.794656341600099	7.17632648545803e-09
C10orf54	blue	0.902613377241847	5.34871295523639e-14	0.73163162562474	3.98983587949129e-07
SLC39A8	blue	0.903182662739269	4.86314752484588e-14	0.764285447004839	5.8045637442792e-08
ADGRL4	blue	0.851907660715427	4.4334958153013e-11	0.722035997462665	6.67564293553654e-07
NOD2	blue	0.839294141652126	1.60609854247802e-10	0.631706694804985	3.59792926305767e-05
C17orf75	blue	-0.833441	2.81291491905853e-10	-0.750751	1.33716319345503e-07
ECSCR	blue	0.886968215598426	5.94692920390939e-13	0.780312612567057	2.00638680344386e-08
DPEP2	blue	0.911905366964937	1.0464423103122e-14	0.719532079894818	7.60891859770076e-07
SOX17	blue	0.852677542057047	4.0829065979225e-11	0.741909802160444	2.24301908717919e-07
NFKBIZ	blue	0.818755586230825	1.04896993915074e-09	0.664111046491345	1.00462380625208e-05
LOC643733	blue	0.845417121664759	8.72151460320109e-11	0.719278954149777	7.70964526227412e-07
GREM2	blue	0.801376662666801	4.30992851218289e-09	0.705952327607431	1.51126213662011e-06
HHIP	blue	0.901811748016277	6.10973024591926e-14	0.747315095223405	1.63898254140611e-07
SFTPC	blue	0.814100054019283	1.55371535858068e-09	0.648085278587499	1.92352846524102e-05
AKTIP	blue	0.889600879579621	4.06810543947175e-13	0.730713271573352	4.19521563238741e-07
RGS18	blue	0.815731660559204	1.35557135956223e-09	0.541540883979469	0.000647498211845959
SFTPD	blue	0.835739807732844	2.2631131872985e-10	0.666981398761668	8.90624482431252e-06
ARAP3	blue	0.83436571397658	2.57835708920843e-10	0.779195970473224	2.16662445085913e-08
LOC644656	blue	-0.807378	2.68862897792092e-09	-0.616574	6.22048985373638e-05
LINC01184	blue	0.839406920376897	1.5885024466703e-10	0.711056778600486	1.17297338815957e-06
BLVRB	blue	0.88346618124112	9.71520726997814e-13	0.732817929208049	3.73822129605858e-07
CLEC7A	blue	0.8669464574247	8.10591418851451e-12	0.653676694607869	1.54008827576612e-05
CSRNP1	blue	0.888732526076326	4.61570850546936e-13	0.764727986650496	5.64309832971935e-08
HHIP-AS1	blue	0.885186596051154	7.6488536536241e-13	0.77729464930468	2.46696443200025e-08
LAGE3P1	blue	-0.839086	1.63911831661011e-10	-0.705574	1.53961869904777e-06
GORASP1	blue	0.845290319493359	8.83483846312329e-11	0.784314015657092	1.51789222871211e-08
TNS3	blue	0.824380222426123	6.42787035730078e-10	0.644353013843995	2.22572861742819e-05
ZNF574	blue	-0.843146	1.09709247837154e-10	-0.683449	4.34902028611915e-06
CEP85	blue	-0.909187	1.71704099886591e-14	-0.796726	6.14591098714563e-09
P2RY12	blue	0.813371569124616	1.65059087827777e-09	0.564412238912909	0.000336321456334826
ST3GAL1	blue	0.826359573151746	5.38800210964621e-10	0.758319077192256	8.44142914774066e-08
MRPS26	blue	-0.879499	1.66286249283713e-12	-0.694981	2.56019303147824e-06
MRPL36	blue	-0.839923	1.51017912371143e-10	-0.61343	6.94521199601617e-05
BMP2	blue	0.838691758319705	1.70319621088277e-10	0.700580606332031	1.96200051309779e-06
MRPL9	blue	-0.896937	1.33961000099566e-13	-0.733341	3.63195739711332e-07
SKP2	blue	-0.881744	1.22966936032603e-12	-0.754173	1.08830516404171e-07
SLC1A1	blue	0.89149341044019	3.07794660215152e-13	0.765779530819955	5.27592528505043e-08
SLC2A1	blue	-0.823622	6.87319649588036e-10	-0.68493	4.06821727062607e-06
BMP5	blue	0.910904203431578	1.25813184743533e-14	0.748865489099676	1.4957682810127e-07
MZT2A	blue	-0.889758	3.97586125643745e-13	-0.763706	6.02259224231135e-08
SLC7A1	blue	-0.861432	1.54652276549267e-11	-0.753804	1.11288490357481e-07
BMP8B	blue	-0.857539	2.40043138186234e-11	-0.6794	5.20889938036934e-06
SLC16A2	blue	0.810244971945496	2.133547759132e-09	0.6673174031923	8.78081056294848e-06
SLC20A1	blue	-0.825487	5.82563346428684e-10	-0.778109	2.33386062351132e-08
SLCO2A1	blue	0.818142823022353	1.10533474696668e-09	0.641275990275878	2.50661003448439e-05
SLC22A3	blue	0.919026561253446	2.64050410931747e-15	0.778626219065881	2.25286922151331e-08
SLC22A4	blue	0.875029763490271	2.97998970952021e-12	0.686556422125593	3.77919268607522e-06
SLIT3	blue	0.898891277314323	9.82619559457815e-14	0.721394151669005	6.90428097747917e-07
SLPI	blue	0.875061095042915	2.96805829726893e-12	0.740537666071219	2.4260119822642e-07
SMARCB1	blue	-0.881958	1.19441731682538e-12	-0.702021	1.83036272570876e-06
LRRC61	blue	-0.844045	1.00231891147465e-10	-0.639218	2.7120302389122e-05
SNRPA	blue	-0.872859	3.92467337117159e-12	-0.76081	7.22909776362753e-08
SNRPB	blue	-0.906183	2.91602859531578e-14	-0.77364	3.15503077141936e-08
SNRPD2	blue	-0.878696	1.8496263118172e-12	-0.73026	4.3000352746033e-07
BNIP3	blue	-0.829574	4.02617806363263e-10	-0.677606	5.63744430875356e-06
SNTB1	blue	0.876311052200273	2.52685414407211e-12	0.71381649554126	1.02050207667942e-06
SNX1	blue	0.818405104898097	1.08087309943013e-09	0.680574308759257	4.94479146627465e-06
SNX2	blue	0.900907241905359	7.08952748990161e-14	0.728293609425979	4.7838047194614e-07
SNTB2	blue	0.893591678271394	2.24556570562956e-13	0.778424788935208	2.284112376023e-08
SOAT1	blue	0.815289769761507	1.406779710216e-09	0.601696093822172	0.000103731537150152
SOX12	blue	-0.833983	2.67307049189505e-10	-0.606441	8.83671599994117e-05
SP4	blue	-0.807034	2.76362801649225e-09	-0.698977	2.11868970690955e-06
SP100	blue	0.913310547506965	8.05007775840788e-15	0.664021746861283	1.00837459039097e-05
SPTBN1	blue	0.866399395785519	8.65339694577732e-12	0.833536966474408	2.78775289018695e-10
SSRP1	blue	-0.941035	1.4274781775807e-17	-0.77489	2.90191348900255e-08
STAC	blue	0.807829414866791	2.59315879976162e-09	0.667275495418649	8.7963668320565e-06
STAT3	blue	0.832711803488558	3.01186733081461e-10	0.65801628733163	1.29194298088806e-05
ZFP36L2	blue	0.820310431425069	9.1770324546335e-10	0.582932825022328	0.00019087220721355
CDKL5	blue	0.825334630444008	5.90516720706494e-10	0.727832310315707	4.90428742414122e-07
STK10	blue	0.884183155527473	8.79770976929636e-13	0.66841256189566	8.38306839404577e-06
SULT1A1	blue	0.904752155455797	3.72935419757951e-14	0.760849091531678	7.21135549312414e-08
BST1	blue	0.876252795086404	2.54597628379156e-12	0.647565081576008	1.96328157037853e-05
SYN1	blue	-0.820548	8.99027522479694e-10	-0.623718	4.82076235079931e-05
TACC1	blue	0.960171402896196	2.09873175734747e-20	0.801794920755997	4.17265414510884e-09
TAF2	blue	-0.907344	2.3812069262568e-14	-0.844488	9.58381982584906e-11
TARS	blue	-0.876222	2.55628840489611e-12	-0.697445	2.27893148204769e-06
TBX2	blue	0.82306180824683	7.22087672583847e-10	0.760548100239484	7.34848465172521e-08
TBX5	blue	0.800222233082272	4.71085198957092e-09	0.818328514693263	1.08796377788006e-09
TCF3	blue	-0.856509	2.69078680156092e-11	-0.726994	5.13043563405889e-07
ZEB1	blue	0.890490548364018	3.57046405146202e-13	0.742230169353318	2.20216654455206e-07
TCF21	blue	0.958554362183427	4.07734115109245e-20	0.815832563646687	1.34412359625658e-09
VPS72	blue	-0.907631	2.26409636063903e-14	-0.778739	2.23552215394576e-08
BTK	blue	0.924943741397679	7.61309480995646e-16	0.664356553307714	9.94377374976621e-06
TCP1	blue	-0.814619	1.48795757929054e-09	-0.653618	1.54371416821492e-05
BUB1	blue	-0.87195	4.39803732211557e-12	-0.812059	1.83935603286512e-09
TFPI	blue	0.951024559868473	6.57125872805447e-19	0.75688772792406	9.22036281098562e-08
TGFBR2	blue	0.966201769892069	1.34883796613608e-21	0.727363689825892	5.02953361057439e-07
TGFBR3	blue	0.846267083803268	7.99614250964756e-11	0.691402963989693	3.02548127361087e-06
TGM2	blue	0.925296759803346	7.04616595553536e-16	0.699003864608351	2.11596117878643e-06
THBD	blue	0.900826189432591	7.18414991431985e-14	0.741049785712259	2.35616379023628e-07
TIE1	blue	0.878992178225477	1.7786530612113e-12	0.759346411151196	7.92030444465039e-08
TIMP2	blue	0.87859884897325	1.87363780956015e-12	0.721192008094919	6.97776439255363e-07
TIMP3	blue	0.913178341029757	8.25276789417286e-15	0.75822954976756	8.48830984958617e-08
TJP1	blue	0.877792054142721	2.08347543120699e-12	0.762659082622955	6.43532652838786e-08
TK2	blue	0.841931647899108	1.23855546598361e-10	0.745056491712249	1.87033448965248e-07
TLR2	blue	0.808022977807643	2.55319252570298e-09	0.644465626834344	2.21601367646095e-05
TLR3	blue	0.917143231480735	3.84612252945932e-15	0.643370855959235	2.31211136291168e-05
TLR4	blue	0.832606264885622	3.04171033067939e-10	0.567438355220026	0.000307291727185871
SERPING1	blue	0.87067093296171	5.15431348926536e-12	0.67355253272366	6.72670223745829e-06
TSPAN4	blue	0.892202725563839	2.76876112937267e-13	0.742828286492466	2.12772462666203e-07
TMPRSS2	blue	0.91454604647277	6.36850231373771e-15	0.811629751842254	1.90540994241041e-09
CLDN5	blue	0.838204734450345	1.78566291225676e-10	0.786525045446292	1.29774245671372e-08
CLEC3B	blue	0.912482682933305	9.4003624970862e-15	0.754786428303419	1.04846039281463e-07
TNFRSF1A	blue	0.808701771433259	2.41750901745492e-09	0.699245023905328	2.09171820097208e-06
TNNC1	blue	0.929263784234012	2.87441732762815e-16	0.820390295099669	9.11391668777052e-10
TNS1	blue	0.956955902996198	7.66340174845798e-20	0.832277355010968	3.136489043228e-10
TPI1	blue	-0.878981	1.78120936587487e-12	-0.720584	7.20297668429184e-07
C2	blue	0.852786672596369	4.0353548881557e-11	0.695546850416935	2.49297552010522e-06
C3	blue	0.814852683525566	1.45919326155996e-09	0.620338099423593	5.44294412588263e-05
ACTG2	blue	0.811347397466689	1.95000238563576e-09	0.65547184951841	1.43261167866361e-05
CCT3	blue	-0.891618	3.02120219130868e-13	-0.753238	1.15163597659522e-07
TRPC6	blue	0.895775751898895	1.60594830779609e-13	0.756392796453044	9.5047759717414e-08
TSN	blue	-0.874935	3.01619271553821e-12	-0.769275	4.20798429291152e-08
C5	blue	0.809662657694126	2.23684828589727e-09	0.660599779310022	1.16208544550603e-05
C5AR1	blue	0.898230278362086	1.09199956575406e-13	0.656630973057032	1.36688775076952e-05
C12orf73	blue	-0.90875	1.85682018231853e-14	-0.760362	7.43426979309703e-08
C6	blue	0.830812464390664	3.59293137979405e-10	0.684357697908661	4.17470011772268e-06
GATSL2	blue	-0.837929	1.83399812640836e-10	-0.62022	5.46587542120112e-05
C7	blue	0.87924214991516	1.720644839029e-12	0.631868992651937	3.57630262908525e-05
TYROBP	blue	0.864241516975012	1.11672709366905e-11	0.611188600487319	7.50765702479755e-05
TYRP1	blue	0.838204684163199	1.78567161587117e-10	0.739929566078402	2.51142546426655e-07
UBA7	blue	0.831661045413488	3.32152070567487e-10	0.649653788813376	1.8080497029177e-05
SCGB1A1	blue	0.849498377263387	5.72032767233915e-11	0.670948715528837	7.52425417810492e-06
UCK2	blue	-0.902125	5.80060963736662e-14	-0.749122	1.4732457373568e-07
NR1H2	blue	0.82302575882667	7.24378497172393e-10	0.749309005286501	1.4569753008428e-07
VIM	blue	0.930364489721976	2.22070621032477e-16	0.724698888176615	5.79942180239982e-07
VIPR1	blue	0.810944243311024	2.01535360322294e-09	0.682456838531969	4.54673024961809e-06
VWF	blue	0.912504406337482	9.36237367003499e-15	0.767201136710562	4.81456279443058e-08
WFS1	blue	0.923679770041263	1.00130123012839e-15	0.838690758487361	1.70336181885986e-10
XPC	blue	0.857910151928571	2.30317855245232e-11	0.713194001003269	1.05321125984839e-06
ZFP36	blue	0.844487962443874	9.58430135272545e-11	0.633357795317922	3.38334086802903e-05
CA2	blue	0.906082729639691	2.96707342010206e-14	0.720603508370315	7.19580648236701e-07
CA4	blue	0.882732297445209	1.07463334059803e-12	0.827651450745003	4.79608976766795e-10
ZNF74	blue	-0.828205	4.56154603912951e-10	-0.638707	2.76538760839515e-05
ZNF185	blue	0.849200902187631	5.90136934402518e-11	0.685388442713396	3.98480637493018e-06
ZNF232	blue	-0.836028	2.20174429071532e-10	-0.744244	1.96067089512349e-07
LRP8	blue	-0.827996	4.64872667028153e-10	-0.756952	9.1842623505433e-08
MAPKAPK3	blue	0.864346926666277	1.10301277933484e-11	0.754965154618105	1.03711555734736e-07
SEMA3B	blue	0.861202589003952	1.58769511996332e-11	0.834011025257966	2.66611636173086e-10
SLMAP	blue	0.804640206639471	3.34113742086546e-09	0.651491139102518	1.68081154676451e-05
SLC25A20	blue	0.801347295334278	4.31972262629486e-09	0.626855713123543	4.30162959018243e-05
LRFN4	blue	-0.853206	3.85730470330367e-11	-0.691913	2.95480042786998e-06
GGCT	blue	-0.928666	3.30144355944417e-16	-0.785284	1.41732247540437e-08
NABP2	blue	-0.883633	9.49346085966531e-13	-0.743299	2.07077178866571e-07
TSEN34	blue	-0.81172	1.89138636462715e-09	-0.739434	2.58309617443255e-07
TMEM109	blue	0.82684392332171	5.15855068503601e-10	0.742728930569989	2.13992771396433e-07
DSCC1	blue	-0.950182	8.72351119117608e-19	-0.831602	3.33988162639227e-10
C1orf116	blue	0.87018290955247	5.47366461631176e-12	0.751450071745535	1.2824155527856e-07
CCDC28B	blue	-0.867737	7.37172156637349e-12	-0.718435	8.0545426094225e-07
MMP28	blue	0.916015862437782	4.79686683513273e-15	0.851739110877946	4.51390161463358e-11
FA2H	blue	-0.823119	7.18439888937933e-10	-0.670414	7.69845402068403e-06
PRRC2A	blue	-0.804022	3.50753564129911e-09	-0.682364	4.56557414045563e-06
TMEM243	blue	0.954995623584134	1.60938111946527e-19	0.788632681868515	1.11576630563359e-08
C1orf35	blue	-0.857042	2.53652943646267e-11	-0.665727	9.38916450749785e-06
TMEM43	blue	0.885648239224428	7.16881899059863e-13	0.766235104606209	5.12380964920917e-08
LST1	blue	0.91213564207869	1.00271580816953e-14	0.685804675143437	3.91038764964018e-06
ZBED2	blue	0.856356379383132	2.7363834648111e-11	0.770431245512676	3.9013513548877e-08
RNF128	blue	0.869861094109191	5.69425231363147e-12	0.769520529374298	4.14110843622309e-08
SNRNP25	blue	-0.856354	2.73712294891829e-11	-0.711897	1.12448368088693e-06
NDNF	blue	0.911937324871354	1.04026902227567e-14	0.747287504817788	1.64164190478319e-07
TNFAIP8L2	blue	0.821088495032288	8.57905502448459e-10	0.55697312325628	0.000418352297353942
FAT4	blue	0.946932336457961	2.49105346502081e-18	0.75012018502528	1.38841381937971e-07
VEPH1	blue	0.938749431549588	2.67662281282698e-17	0.813268022108212	1.66480722512001e-09
STEAP4	blue	0.922531812929102	1.27904711105582e-15	0.761101816945651	7.09804452295784e-08
C11orf80	blue	-0.915345	5.46277374101647e-15	-0.759847	7.67731116043292e-08
AAGAB	blue	-0.801301	4.3353281184599e-09	-0.609443	7.9737264223009e-05
ZBBX	blue	0.827519185960931	4.85378812007057e-10	0.631656536101594	3.6046369697452e-05
MMRN2	blue	0.885271998668889	7.55784483979705e-13	0.757589351674449	8.8306142060872e-08
CCDC102B	blue	0.839626357400284	1.5547781482447e-10	0.702094521309501	1.82389886363143e-06
ZNF212	blue	-0.844555	9.51990492851749e-11	-0.674211	6.53757155870362e-06
PLBD1	blue	0.829472454758703	4.06383201392019e-10	0.684196709175832	4.20509461887631e-06
RIN3	blue	0.885635086362688	7.18209718122984e-13	0.732455673995864	3.81346209887571e-07
PRR5L	blue	0.806242111660469	2.94348607319445e-09	0.643962044817187	2.25975778805732e-05
CYBRD1	blue	0.94682777899791	2.57373455194903e-18	0.77803215779308	2.34616713900756e-08
NUP85	blue	-0.889104	4.37340111941768e-13	-0.78151	1.84679930311688e-08
ATAD5	blue	-0.931676	1.62370615343804e-16	-0.741505	2.29562364608555e-07
MAP6D1	blue	-0.846751	7.60896653931502e-11	-0.685366	3.98890260663849e-06
LINC00472	blue	0.806220711897192	2.94849568301057e-09	0.710611522429982	1.19944510192952e-06
CEP76	blue	-0.892828	2.52062642463702e-13	-0.819673	9.69521470367204e-10
ATAT1	blue	-0.883411	9.78995804280669e-13	-0.720109	7.38402906607378e-07
CPED1	blue	0.937690920738552	3.55234623265089e-17	0.773703591608723	3.1417315440988e-08
OBFC1	blue	0.890504290892359	3.56324366548746e-13	0.798905583542572	5.21018838004351e-09
PCNXL2	blue	-0.856767	2.61498519857816e-11	-0.702351	1.80139737512639e-06
MZT2B	blue	-0.879465	1.67034873240551e-12	-0.756545	9.41671528505875e-08
CCDC170	blue	0.816709360350349	1.2483602818942e-09	0.633792086247212	3.32885817638752e-05
MYCT1	blue	0.916845038525242	4.07877518463204e-15	0.775056852300153	2.86960796755889e-08
C16orf59	blue	-0.935207	6.77294766386797e-17	-0.764631	5.67804900772355e-08
MYO19	blue	-0.913446	7.84743016246593e-15	-0.766666	4.98352610540061e-08
RAB11FIP1	blue	0.865664317180341	9.44345917008518e-12	0.786113289494039	1.33635538797216e-08
RUFY1	blue	0.81631764078858	1.29033246427463e-09	0.64845583932312	1.89565798473139e-05
C2orf44	blue	-0.824042	6.62333838730597e-10	-0.726261	5.33586161750707e-07
NCOA4	blue	0.83755298638355	1.90184211674356e-10	0.609535469205666	7.94840773372557e-05
CCDC68	blue	0.951729452884226	5.1639149571024e-19	0.785581446822187	1.38780406389772e-08
ZSCAN16	blue	-0.892966	2.46850733713767e-13	-0.720325	7.30102480177907e-07
SLC19A3	blue	0.898478778071644	1.04960781759302e-13	0.719527032507703	7.61091524430011e-07
ITIH5	blue	0.919639172168417	2.33186527380953e-15	0.794133327751439	7.46093896028193e-09
SSPN	blue	0.850275461288931	5.27150878568571e-11	0.699145754719745	2.10166644344522e-06
COLEC12	blue	0.961496760026352	1.19267567057407e-20	0.74608768632487	1.76121090994498e-07
SYNC	blue	0.923826329155942	9.70222520635963e-16	0.795251493091753	6.86471117287324e-09
SLC38A1	blue	-0.865188	9.99034705261462e-12	-0.767703	4.6607235744915e-08
PDRG1	blue	-0.943222	7.63687273612342e-18	-0.795105	6.94042585928341e-09
COL21A1	blue	0.804187040328161	3.46235277220508e-09	0.645285531293284	2.14643423868872e-05
COIL	blue	-0.804819	3.29438582102273e-09	-0.712685	1.08066345216648e-06
ANP32E	blue	-0.900912	7.0838651321831e-14	-0.810975	2.01025470114918e-09
MAP1LC3B	blue	0.842040129553803	1.22526441349833e-10	0.614379948186942	6.71863356030529e-05
DOCK8	blue	0.866635632575405	8.41287901883671e-12	0.612835652589795	7.09057652028787e-05
TRIM56	blue	0.81974255001377	9.63767021815255e-10	0.760496692197915	7.37214500224616e-08
SPRY4	blue	0.838679811778059	1.70517596556565e-10	0.749125833868588	1.47288289735629e-07
SFXN3	blue	0.859387578141183	1.95134360877689e-11	0.779107622515186	2.17979469013294e-08
SEH1L	blue	-0.871547	4.62405517613708e-12	-0.736489	3.04914862105516e-07
ZNF93	blue	-0.821742	8.10504001103814e-10	-0.7242	5.95496369656598e-07
CLTCL1	blue	-0.812566	1.76416655481833e-09	-0.699254	2.0908192495331e-06
CAPN2	blue	0.828873291261184	4.29242381857231e-10	0.671151636692001	7.45913312970889e-06
CASP1	blue	0.884694978269419	8.19296683003655e-13	0.624561044459776	4.67603517282739e-05
TCF7L1	blue	0.839756095816813	1.53515389128382e-10	0.730558290117074	4.23081946265124e-07
HIST1H2BH	blue	-0.85627	2.76251161393989e-11	-0.704753	1.60273599596236e-06
ARHGAP24	blue	0.934073258722249	9.01503146625244e-17	0.796905253377386	6.06340881556288e-09
HIST1H3G	blue	-0.812863	1.72147885381277e-09	-0.729407	4.50402277571067e-07
SOX7	blue	0.836081733742007	2.19044563943697e-10	0.710829574320379	1.18641359432263e-06
TMEM47	blue	0.879746201447088	1.60900689489051e-12	0.721484820854465	6.87155235622986e-07
ZMIZ2	blue	-0.827005	5.0841745685611e-10	-0.652323	1.62594542844162e-05
DYNLRB2	blue	0.846769496023946	7.59421352269248e-11	0.682552091408404	4.52738980090326e-06
TEKT1	blue	0.817354577642423	1.18197984395141e-09	0.681217125683648	4.80542460467609e-06
HIST1H4E	blue	-0.835957	2.21675845995075e-10	-0.75215	1.22965868719273e-07
HIST1H4L	blue	-0.814785	1.4674164856445e-09	-0.649046	1.85202691870599e-05
RHNO1	blue	-0.901975	5.94678304959704e-14	-0.767264	4.79501643728478e-08
ESPN	blue	-0.810817	2.03640006180016e-09	-0.700661	1.95447897587146e-06
FAM57B	blue	-0.86454	1.07828388632788e-11	-0.654106	1.51373797547798e-05
RIOK1	blue	-0.857979	2.28567494844995e-11	-0.685096	4.03791457561854e-06
MARVELD1	blue	0.817790118931588	1.13904067165811e-09	0.751707190749783	1.26280356690943e-07
ESYT3	blue	0.858825599777949	2.07880660687583e-11	0.783882591676616	1.56468743820131e-08
HMCN1	blue	0.907090953905951	2.48939870126109e-14	0.712208786200175	1.10695087174578e-06
CDCA7	blue	-0.928123	3.73967749335341e-16	-0.845666	8.50343358879636e-11
SNX25	blue	0.819720957313318	9.65560183147784e-10	0.763728611025972	6.0137926593716e-08
PLA2G10	blue	0.858797693460157	2.08533396510927e-11	0.749942984895976	1.40313181301246e-07
CTTNBP2	blue	0.814481765607093	1.50508831041044e-09	0.694151343332339	2.66186737334738e-06
SPARCL1	blue	0.942044377748833	1.07262785832865e-17	0.727676802783914	4.94552771408847e-07
SRPX	blue	0.863578106987972	1.20675634838883e-11	0.676770897524938	5.84773841911408e-06
ULK1	blue	-0.824962	6.10452840711127e-10	-0.676477	5.92330013871066e-06
ATP13A4	blue	0.931049270234534	1.88733083864231e-16	0.807321399023187	2.7008300222864e-09
MED10	blue	-0.842983	1.11523140044739e-10	-0.659625	1.20962274976022e-05
PSMG3	blue	-0.861531	1.52915059999753e-11	-0.695261	2.52674690650972e-06
HSDL2	blue	0.826268275901699	5.43230093621296e-10	0.667429538674782	8.73930881983755e-06
RNF135	blue	0.856185342650087	2.78845015151659e-11	0.692749127066647	2.84205924915815e-06
PHF6	blue	-0.933955	9.28568626831654e-17	-0.80937	2.29050988359074e-09
GINS4	blue	-0.874614	3.14255494438705e-12	-0.750694	1.34171482954712e-07
UQCC2	blue	-0.912762	8.92294313350535e-15	-0.740682	2.40620201538244e-07
PDCD2L	blue	-0.9281	3.75929038578095e-16	-0.777185	2.48547345132385e-08
CCDC77	blue	-0.898212	1.09515747587352e-13	-0.667853	8.58435644503707e-06
CMSS1	blue	-0.893088	2.42338578370041e-13	-0.729096	4.58079519673068e-07
SDPR	blue	0.952423183705921	4.0590948283718e-19	0.751213141519806	1.30073589228724e-07
CYSTM1	blue	0.848820280253927	6.14079878851188e-11	0.702970876766989	1.74808531186618e-06
MAML2	blue	0.943831421891707	6.38602780124299e-18	0.788579680171724	1.12003690478997e-08
CASQ2	blue	0.812701048039439	1.74468525119574e-09	0.646885311787793	2.01635370528651e-05
HOPX	blue	0.938308972697909	3.01302532770836e-17	0.75570452784452	9.91375929796708e-08
CARD6	blue	0.927560134234125	4.25091857405892e-16	0.735805456473076	3.16782794261945e-07
CAT	blue	0.913963410848824	7.11568006990702e-15	0.754761143936375	1.05007455531556e-07
GTPBP3	blue	-0.818679	1.05589091117212e-09	-0.750179	1.3835908601573e-07
GPT2	blue	-0.908133	2.07211341704613e-14	-0.798769	5.26462885101654e-09
CBX2	blue	-0.89654	1.42563219626617e-13	-0.766759	4.95374028648216e-08
GPR65	blue	0.821988963661242	7.93226697367441e-10	0.515021379897379	0.00130849619959445
SUV420H2	blue	-0.832747	3.00184607128011e-10	-0.652371	1.6227971995504e-05
TUBA1C	blue	-0.836707	2.06305615997275e-10	-0.715669	9.28608464053898e-07
C19orf48	blue	-0.961015	1.46823923377682e-20	-0.832213	3.15537933246417e-10
RAE1	blue	-0.862648	1.34447436149045e-11	-0.778545	2.26547979532064e-08
RSPO3	blue	0.814893437554676	1.45423063763608e-09	0.702908348690808	1.75339740504352e-06
FRMD5	blue	-0.816193	1.30399241795475e-09	-0.700444	1.974897075842e-06
MIR22HG	blue	0.939695015623869	2.06970996887409e-17	0.799671759954464	4.91395900917634e-09
RERG	blue	0.937200275795734	4.04359474293694e-17	0.746745401293411	1.69470730285467e-07
C11orf70	blue	0.83696447019161	2.01275447898149e-10	0.597191368548032	0.00012050277573081
NIPSNAP1	blue	-0.878477	1.90398825572017e-12	-0.730486	4.24742597120125e-07
ITGA8	blue	0.960726657788204	1.66019991542462e-20	0.810801719992159	2.03893880233668e-09
TRIM5	blue	0.805711803813522	3.06998542844748e-09	0.664040802666907	1.00757313503431e-05
ITPRIP	blue	0.856112895689822	2.81078144905518e-11	0.695070804450779	2.54945380957905e-06
UNK	blue	-0.828413	4.47606942134414e-10	-0.689297	3.33421598970394e-06
DEGS1	blue	0.825329928834368	5.90764238593175e-10	0.675251561741983	6.24870686645738e-06
CAV1	blue	0.95972339760132	2.52954748014988e-20	0.770571222691515	3.8656593878144e-08
SCARF1	blue	0.813927816788765	1.57613109468546e-09	0.744785333890269	1.90004580555996e-07
CAV2	blue	0.974366490968417	1.30512970141268e-23	0.787237906862869	1.23332555947311e-08
RUVBL1	blue	-0.841342	1.31320573441526e-10	-0.748649	1.51505916417484e-07
PPAP2A	blue	0.850254640534333	5.28309381593794e-11	0.629160978392483	3.9530203410655e-05
PPAP2B	blue	0.920276484457896	2.04685595723451e-15	0.780590419729736	1.96826224581143e-08
PDE8B	blue	0.901708104191457	6.21520398413315e-14	0.766549672407929	5.02115148941076e-08
HSD17B6	blue	0.940231899700725	1.78523808489184e-17	0.7904746238764	9.76388305713299e-09
OASL	blue	0.854152077096169	3.48240620774927e-11	0.681635028717529	4.71675497118853e-06
AOC3	blue	0.96043612765221	1.87761122344892e-20	0.772362833174828	3.43469720773069e-08
NUMB	blue	0.851794114243132	4.4875144380974e-11	0.705982277247206	1.50904015955543e-06
SLC4A4	blue	0.886452515396418	6.39908624813808e-13	0.750154646550626	1.38556807933676e-07
STX11	blue	0.95437174505914	2.02401660020075e-19	0.741585444054211	2.28509069321444e-07
MARCO	blue	0.923042274525249	1.14765616570478e-15	0.726620095254484	5.23431877756727e-07
B4GALT2	blue	-0.843175	1.09399271791722e-10	-0.651025	1.71230727522945e-05
TNFSF10	blue	0.859062042743493	2.0242612975346e-11	0.600176132481087	0.000109139272969359
TNFRSF10C	blue	0.919955082235361	2.18624032456476e-15	0.712909491430406	1.0684788845256e-06
SCEL	blue	0.943469684959269	7.10245652426711e-18	0.795156977430134	6.91334612488412e-09
SUCLG2	blue	0.863876215951523	1.16549480068589e-11	0.694905047365387	2.56939255452313e-06
IL18R1	blue	0.823145534534041	7.16793084064116e-10	0.612924404226127	7.06870769798946e-05
NRP1	blue	0.898637676953614	1.02331307312374e-13	0.706435790751474	1.47575776957248e-06
SOCS2	blue	0.907256685923202	2.41813348914433e-14	0.78213674344996	1.76802177962395e-08
CFLAR	blue	0.852254525466628	4.27220643821111e-11	0.686571423155833	3.77661614918835e-06
WISP2	blue	0.817156124930434	1.20203923516284e-09	0.747262503090312	1.64405518684658e-07
SYNJ2	blue	-0.867914	7.21586898133151e-12	-0.733112	3.67814440022018e-07
VNN2	blue	0.829163677680253	4.18018342366725e-10	0.616765053993035	6.17869986095059e-05
CCND2	blue	0.80262648033686	3.91169445752379e-09	0.681305200651116	4.78661143512362e-06
P4HA2	blue	0.822430667737508	7.63184055802018e-10	0.68339354360039	4.35977471245112e-06
TRPA1	blue	-0.846575	7.74760228153484e-11	-0.661062	1.1401353047799e-05
SELENBP1	blue	0.912247640937389	9.82072323633871e-15	0.796657680369835	6.17757357046852e-09
ATP6V0E1	blue	0.857561572508919	2.39439659806374e-11	0.673196630502105	6.83096059823601e-06
CDKL2	blue	0.820688886377505	8.88149648620388e-10	0.832965374771177	2.94127479117119e-10
NAT1	blue	0.819032064893242	1.02442250974717e-09	0.564643604248082	0.000334018510942414
PHLDB2	blue	0.893684150876161	2.21424416044236e-13	0.762819844903558	6.37027007014144e-08
TSPAN18	blue	0.825495202352461	5.82120983250585e-10	0.763379969128336	6.14831595027518e-08
CLIC3	blue	0.951579874929898	5.43650786243577e-19	0.8187143722885	1.05267560086027e-09
CH25H	blue	0.847172125122521	7.28577706301856e-11	0.706079353159585	1.5018586241955e-06
SEMA5A	blue	0.846853734195777	7.52869386580322e-11	0.756237400309148	9.59573065333467e-08
TICRR	blue	-0.871168	4.84693587270021e-12	-0.795211	6.8853773308869e-09
DOK2	blue	0.885108200416019	7.73329569066944e-13	0.709131710876317	1.29141123517442e-06
GPRC5A	blue	0.923294111176243	1.08759671112019e-15	0.756700346605975	9.32710494186602e-08
SLC7A7	blue	0.9175478849092	3.55023273019513e-15	0.682535043742793	4.53084568177506e-06
STARD13	blue	0.965115466029124	2.29034964333858e-21	0.838172077422341	1.79132345381462e-10
ANGPTL1	blue	0.88888199573033	4.5167913286811e-13	0.75603491432598	9.71545247890574e-08
LDB2	blue	0.938749783179871	2.67636891294037e-17	0.794939607495288	7.02641230473338e-09
IL33	blue	0.882115206497849	1.16915510613351e-12	0.625333563324799	4.54682067598432e-05
PKMYT1	blue	-0.87377	3.49858118485125e-12	-0.675479	6.18701352993892e-06
ESAM	blue	0.920883186575892	1.80614049858541e-15	0.82449984347057	6.36007855323731e-10
RGN	blue	0.956648673266927	8.62785757975815e-20	0.794638547787259	7.18584181386722e-09
SLC16A5	blue	0.929188454816151	2.9251811193608e-16	0.846384126226674	7.90077753322232e-11
SLC16A4	blue	0.947563366955267	2.04261288934749e-18	0.769531589121841	4.13811691212655e-08
PDLIM1	blue	0.875186409510693	2.92078150148176e-12	0.740392702600786	2.44612705538195e-07
RCCD1	blue	-0.88251	1.10789203713944e-12	-0.782214	1.75851794022681e-08
FAAP24	blue	-0.807953	2.56749373725198e-09	-0.639359	2.69743255871044e-05
NEXN	blue	0.891084616746755	3.27049782700693e-13	0.756040179222626	9.71232218496635e-08
MYADM	blue	0.878094624915249	2.00233446007993e-12	0.772039877976511	3.50894141827625e-08
RASSF9	blue	0.848401442418483	6.41470614469905e-11	0.715881387162517	9.18560615108773e-07
CHRDL1	blue	0.857763835398387	2.34106563758822e-11	0.686548983854348	3.78047085951315e-06
ARRDC4	blue	0.884155718263833	8.83127716179536e-13	0.689650838524372	3.2804348895454e-06
HACD1	blue	0.912859618255976	8.76122338105449e-15	0.745366408721119	1.83690082511948e-07
LRRFIP1	blue	0.858512764242558	2.15308186977894e-11	0.753430330754247	1.13834290143381e-07
GGTLC1	blue	0.828991584881585	4.24636689791185e-10	0.856312457712742	2.7496668589574e-11
RCSD1	blue	0.894734258641603	1.88606434118095e-13	0.632316733074322	3.51724909881904e-05
SCGB3A1	blue	0.858928713487755	2.05485287718355e-11	0.700257926931737	1.99264691745252e-06
MEX3A	blue	-0.910023	1.47685711044587e-14	-0.814481	1.50515530235945e-09
MOB1B	blue	0.84654556363558	7.7709769013591e-11	0.736194878572872	3.0996932251473e-07
TIMM50	blue	-0.825029	6.06829741192018e-10	-0.635068	3.17341443108854e-05
ORAI3	blue	0.873916350907351	3.43424037796234e-12	0.748828188137435	1.49907390574805e-07
GTF3C5	blue	-0.873064	3.82498403559014e-12	-0.74466	1.91394481787249e-07
SDR42E1	blue	-0.845947	8.26206475464111e-11	-0.710523	1.20477468334958e-06
TXNL1	blue	-0.869596	5.88251620769312e-12	-0.720713	7.15465892458789e-07
SLIT2	blue	0.872961991780482	3.87422087622286e-12	0.750753607117722	1.33695861829418e-07
TBC1D31	blue	-0.806414	2.9035516183029e-09	-0.814273	1.53152948616866e-09
MYOCD	blue	0.840183013044009	1.47219345253966e-10	0.735029230176292	3.30776926723251e-07
KL	blue	0.94113280718785	1.38867016628403e-17	0.786360043169363	1.31309001177492e-08
ARHGAP18	blue	0.954916655838873	1.65705834899919e-19	0.752016981726968	1.23954146753283e-07
ACVRL1	blue	0.860482797626241	1.7236022987212e-11	0.771068450495697	3.7412996971942e-08
RECQL4	blue	-0.94177	1.15980302631669e-17	-0.810938	2.01645637936064e-09
FAM189A2	blue	0.920883685297188	1.80595401550849e-15	0.859055528504511	2.02574603082252e-11
FADS2	blue	-0.884547	8.36422257508236e-13	-0.659453	1.21819795614338e-05
PPP1R14A	blue	0.861391659603872	1.55369063364777e-11	0.719524143725755	7.61205820585684e-07
ABCG2	blue	0.89313114597035	2.40781572915267e-13	0.739485509692914	2.57553742100443e-07
QKI	blue	0.930541142292629	2.12978769043119e-16	0.767551625584742	4.70669450100044e-08
CD33	blue	0.876829442722298	2.36250598995258e-12	0.730966491796589	4.13763593836068e-07
ITM2A	blue	0.892758250992473	2.54714981120432e-13	0.684276039800659	4.19009190017365e-06
FHL5	blue	0.898238221197895	1.0906201812416e-13	0.693166154807072	2.78733662250753e-06
ARHGEF6	blue	0.905377433161046	3.35080602616607e-14	0.667125275894291	8.8523353010249e-06
AKAP7	blue	0.868203721410248	6.96773291988315e-12	0.699553337527008	2.06109494462055e-06
SH3BP5	blue	0.91141737901743	1.14507053763692e-14	0.737426206259571	2.89303068562629e-07
CD34	blue	0.812714709022043	1.74271951201001e-09	0.737346826248403	2.90596113306649e-07
THEMIS2	blue	0.843630544635959	1.04503441744219e-10	0.577067368628001	0.000229217821071602
NAPSA	blue	0.853040478251712	3.92675163737276e-11	0.70993893136751	1.24047302498669e-06
CD36	blue	0.91417004844142	6.84176661896737e-15	0.749201659407795	1.46627847568268e-07
ADAMTS1	blue	0.836656249941012	2.07321487070631e-10	0.704364656666987	1.63343770971098e-06
LITAF	blue	0.898992690336481	9.66774141747229e-14	0.722163502442657	6.63105983497613e-07
EEF1E1	blue	-0.834453	2.55726789470693e-10	-0.708546	1.32955442584945e-06
GMFG	blue	0.924784220476602	7.88305137460346e-16	0.721904550390182	6.72189257244495e-07
MAD2L1BP	blue	-0.821362	8.37745807445415e-10	-0.705844	1.51930811308491e-06
CELSR1	blue	0.826301858164871	5.41596709732079e-10	0.771013050906014	3.75497010030831e-08
GNA14	blue	0.801212137855934	4.36506476315861e-09	0.592861080656219	0.000138884177135084
NUP155	blue	-0.917347	3.69436299910762e-15	-0.773056	3.2803226689106e-08
FEZ2	blue	0.866091416579111	8.97659370219309e-12	0.749074898779438	1.47733474162951e-07
CD59	blue	0.955647595240363	1.26212765346644e-19	0.804870858501065	3.28096434314042e-09
KIAA0040	blue	0.854963051585886	3.18829579530108e-11	0.776449187318061	2.61250800872909e-08
TTI1	blue	-0.873563	3.59156204865966e-12	-0.790079	1.00490032384972e-08
EDEM1	blue	0.91491711701531	5.93162908774437e-15	0.737983758217394	2.80369126392859e-07
SECISBP2L	blue	0.82211417528321	7.84600681995179e-10	0.721329596433628	6.92767052329409e-07
DOCK4	blue	0.906660034656458	2.6840006323628e-14	0.760586125083094	7.33102898834481e-08
KNTC1	blue	-0.904994	3.57844201226849e-14	-0.85424	3.44925035413328e-11
PHACTR2	blue	0.873053778119369	3.82972411207287e-12	0.728505640906572	4.72934426465036e-07
ADGRE5	blue	0.939221814253408	2.35515905050802e-17	0.76259927750286	6.45968431234489e-08
KIAA0513	blue	0.824637900831915	6.28266463690132e-10	0.695497424575118	2.49878567583783e-06
JADE3	blue	-0.8435	1.05879563709545e-10	-0.714411	9.90112414648046e-07
PIEZO1	blue	0.889947412496757	3.86702822254401e-13	0.767063024019769	4.85769286220496e-08
SPOCK2	blue	0.874257256568191	3.28872011049429e-12	0.77909190257168	2.18214584581266e-08
EFCAB14	blue	0.882852118912518	1.05712813377597e-12	0.747906954642766	1.58288230162776e-07
ZEB2	blue	0.936406521292262	4.97530084158647e-17	0.765908101919838	5.23257842133375e-08
HEPH	blue	0.815927126260395	1.33347672362041e-09	0.666278786378666	9.17383125497572e-06
PJA2	blue	0.895457989031199	1.68699204899432e-13	0.698143306221149	2.20458304109972e-06
ZBTB39	blue	-0.87317	3.77394750246033e-12	-0.687315	3.6509508068679e-06
SMG7	blue	-0.811493	1.92685959905371e-09	-0.649101	1.84804379502466e-05
UBAP2L	blue	-0.866917	8.13499893191997e-12	-0.711214	1.16374636099823e-06
MRC2	blue	0.802036615447255	4.09518851808901e-09	0.68143537720812	4.75892837510786e-06
IQSEC1	blue	0.88314130336826	1.01597084149591e-12	0.738277415418131	2.75766497522728e-07
ZBTB5	blue	-0.885062	7.78294475893316e-13	-0.774834	2.91289799503749e-08
P2RY14	blue	0.940061035376197	1.87152799093909e-17	0.714939981086174	9.63817315115729e-07
CDC25B	blue	-0.864615	1.06885771511398e-11	-0.697964	2.22349480610962e-06
MVP	blue	0.898493899153796	1.04707862970976e-13	0.74509097316955	1.86658712282912e-07

## Sheet: Table S2
Table S2: Detailed Information of DEGs
Tag	logFC	AveExpr	t	P.Value	adj.P.Val	B
UBE2T	3.68696963205556	8.19414463380556	13.0880891301132	2.35989595930421e-15	4.76203405627996e-11	24.8335587773271
NUF2	4.22479	6.56910585836111	12.5912894774708	7.54910227261826e-15	4.81622234446472e-11	23.7114935975765
EXO1	3.1523	5.66291345852778	12.3920797783633	1.21334860841497e-14	4.81622234446472e-11	23.2526125604496
HEPACAM2	5.98660269222222	6.25373647961111	12.3761491570217	1.26053943932844e-14	4.81622234446472e-11	23.2156924259828
ZWINT	3.20601387444444	8.92380176322222	12.3322469178502	1.40052968618388e-14	4.81622234446472e-11	23.1137741995154
ORC6	3.16824682322222	7.71568423072222	12.3172225098135	1.45200339005012e-14	4.81622234446472e-11	23.0788371936451
GINS1	3.46485329705555	7.79592232513889	12.2589240369962	1.67072483330458e-14	4.81622234446472e-11	22.9429917043505
TPX2	3.89957504944445	7.55041623383333	12.0569025828879	2.72564679806495e-14	6.05310545453791e-11	22.4687737508826
TOP2A	4.29864416072222	8.42991164780556	11.976340762054	3.3177594505978e-14	6.05310545453791e-11	22.2781548819004
TTK	4.02842336522222	6.71197666238889	11.934448659748	3.6760211906097e-14	6.05310545453791e-11	22.1786911607391
RACGAP1	2.43073820527778	9.95079516063889	11.9192061833345	3.81596949944608e-14	6.05310545453791e-11	22.1424430320902
AURKA	2.85631806622222	7.20663	11.8781685413211	4.22041594547254e-14	6.05310545453791e-11	22.0446969546776
MELK	3.74397395916667	7.75143313186111	11.8759328377158	4.24366761741132e-14	6.05310545453791e-11	22.0393653373466
KIF14	3.46281289027778	5.71925252530556	11.8657198074603	4.35155912438511e-14	6.05310545453791e-11	22.015001191733
CENPF	3.71267846994445	6.30949725413889	11.8509852026145	4.51217193665071e-14	6.05310545453791e-11	21.9798257736077
MAD2L1	3.34205170372222	7.74030623930556	11.8259114444085	4.79952858281414e-14	6.05310545453791e-11	21.9199011250221
EZH2	3.37635732466667	7.70715384644444	11.7967167568395	5.15776139377977e-14	6.12226277441658e-11	21.8500214033802
CDCA2	2.32942635105556	5.71907695513889	11.6958510011629	6.6195464951934e-14	7.42087937369487e-11	21.6077094363759
ASPM	3.05394151422222	5.84832	11.6387316534227	7.62853918832958e-14	7.88487078019009e-11	21.4698822806186
DLGAP5	4.09228232416667	6.6149	11.6290291441474	7.81492718191198e-14	7.88487078019009e-11	21.4464266588337
SPAG5	3.02371364283333	7.67626748380556	11.5882353897708	8.65085270021094e-14	8.00525923504812e-11	21.3476693105145
NUSAP1	3.54913148088889	8.31751470616667	11.5846904339574	8.72767248976949e-14	8.00525923504812e-11	21.3390767161011
POLE2	2.35761972138889	7.00860007647222	11.5325592285912	9.94125151814189e-14	8.72193540802544e-11	21.2125196853218
GINS2	3.15579178627778	7.29711656308333	11.3581041784838	1.54079872369416e-13	1.29549072689268e-10	20.7863180510351
UBE2C	4.00076936377778	8.87985298605556	11.2930967311105	1.8158887887555e-13	1.46571279473189e-10	20.6264420262338
CCNB2	3.65944781666667	8.08960607133333	11.2703803508582	1.92342320839924e-13	1.49279834316493e-10	20.570438496079
PCNA	1.82482685027778	10.8714641443056	11.2249813562346	2.15821500234985e-13	1.61298594564509e-10	20.4583033640477
SPC25	3.79299037522222	5.37207	11.0999695121585	2.96772010856092e-13	2.13877228823753e-10	20.1480670685487
FAM64A	3.28212659155555	7.39624428644444	11.0807906915185	3.11689196552158e-13	2.16881941283655e-10	20.1002822886744
FANCI	2.74085508983333	6.84784688147222	11.0093458338435	3.74321492757804e-13	2.38583927815468e-10	19.9218301280187
CDC20	3.78992233633333	7.40232397872222	11.007966141075	3.75649888759507e-13	2.38583927815468e-10	19.9183770831708
MCM6	1.72302952655556	6.78076317911111	11.0051790165803	3.78348069284651e-13	2.38583927815468e-10	19.9114007712103
PTTG1	2.97121755305556	9.46025	10.9805350289825	4.03082465732041e-13	2.39870939512293e-10	19.8496691661719
PRC1	3.49860815855556	8.30878323327778	10.9715921331506	4.12460603680468e-13	2.39870939512293e-10	19.8272471338879
CDK1	3.01792822838889	7.88011814047222	10.9682236011496	4.16050492240956e-13	2.39870939512293e-10	19.8187985461141
CDKN3	3.29853031527778	7.27993728213889	10.9383169937649	4.49353087725604e-13	2.51874887700416e-10	19.7437215677711
HMGB2	1.88890571505556	11.3240144885833	10.9130598894747	4.795891698782e-13	2.57570415116909e-10	19.6802207332683
E2F8	3.26409236661111	5.84309769963889	10.9057940192423	4.88665804078792e-13	2.57570415116909e-10	19.6619367807283
KIF4A	3.59023482488889	6.64655344288889	10.8394388282713	5.80110517072253e-13	2.57570415116909e-10	19.4946230373634
BUB1B	3.63979852838889	7.32645658647222	10.8368620662523	5.83994460379654e-13	2.57570415116909e-10	19.4881135269206
NCAPG2	2.44818860238889	7.49609333152778	10.8310867489926	5.92796140437805e-13	2.57570415116909e-10	19.4735203843967
KIF15	3.08569186805556	5.77237158436111	10.8241031481424	6.03620118217222e-13	2.57570415116909e-10	19.4558679938149
CDC45	2.70351575938889	6.48169405558333	10.8190306661144	6.11608152011333e-13	2.57570415116909e-10	19.4430421066372
KIFC1	2.21330369022222	6.83180918522222	10.8174587656807	6.14105351381694e-13	2.57570415116909e-10	19.4390668002553
HES6	4.17961193583334	8.65923696386111	10.8132363578544	6.20864857402169e-13	2.57570415116909e-10	19.4283867240845
RMI1	2.00743267883333	8.06947816941667	10.8124343289438	6.22157343443545e-13	2.57570415116909e-10	19.4263578099198
SAPCD2	2.76352242672222	5.96146643902778	10.8105499608204	6.25204843284535e-13	2.57570415116909e-10	19.4215905240141
NCAPG	3.35574994588889	6.77671664988889	10.8096860050234	6.26607161188628e-13	2.57570415116909e-10	19.4194046279791
PARP1	1.40832772366667	9.75163024733333	10.8095713367867	6.26793524188692e-13	2.57570415116909e-10	19.4191144979401
STIL	2.88678009027778	6.52266879063889	10.802609875844	6.38214022292752e-13	2.57570415116909e-10	19.4014974271903
PBK	4.05116	7.56705	10.7801919994287	6.76453288255481e-13	2.58445003886597e-10	19.3447200466209
CCNA2	2.75588842683333	6.66926912369444	10.7800595667506	6.76685992161854e-13	2.58445003886597e-10	19.3444
PLA2G1B	-4.04059	6.84305102833333	-10.7789	6.78803964814394e-13	2.58445003886597e-10	19.3413350810408
ECT2	2.83206316316667	7.77968985191667	10.7623590264068	7.08534421674209e-13	2.64768816573405e-10	19.2995052618308
MTHFD1	1.14215521755556	9.86724114644444	10.733235979233	7.6429772198164e-13	2.75600127370504e-10	19.2255705940796
DEPDC1B	3.63351025388889	5.66693480638889	10.728081617861	7.74623472072611e-13	2.75600127370504e-10	19.2124730261776
DNMT1	1.49167572894445	9.58825818836111	10.7225321413052	7.85899791264477e-13	2.75600127370504e-10	19.1983673449342
KIF2A	1.00171414094445	7.37468409936111	10.7194907413445	7.92150621313705e-13	2.75600127370504e-10	19.1906348990995
R3HDM1	1.12163684538889	8.34143129897222	10.7098550525398	8.12290946709712e-13	2.77817271417886e-10	19.1661287216455
MCM2	3.04278270233333	8.55803149366667	10.7013693404713	8.30459514635445e-13	2.79297375763811e-10	19.1445366322131
GMNN	2.08869346688889	9.18224118794445	10.6858760567869	8.64707458745469e-13	2.86048062459423e-10	19.1050879657253
ATAD2	2.23472	7.32674211336111	10.6762449033343	8.86719305144022e-13	2.88598529975826e-10	19.0805486211024
NDC80	3.15549189116667	6.91875023002778	10.6429968186363	9.6719317954825e-13	3.09793510636573e-10	18.9957369242858
ZNF367	2.80644326216667	7.48440487941667	10.6017021597579	1.07760025281579e-12	3.38001365089935e-10	18.8901867913655
RAD51AP1	2.78307017516667	7.55891756169444	10.5897302064191	1.11195087471794e-12	3.38001365089935e-10	18.8595421331303
RNASEH2A	2.72020396122222	8.50012608733333	10.5888297092926	1.1145793233193e-12	3.38001365089935e-10	18.8572363259548
RRM2	3.36164694805556	8.57770791663889	10.5828084429686	1.13231817000839e-12	3.38001365089935e-10	18.8418154299401
KIF1A	2.59963582333333	6.50599892166667	10.5805617376086	1.13901049735446e-12	3.38001365089935e-10	18.8360601723207
BIRC5	3.15706429838889	6.48713602269444	10.5579832272601	1.20854554447728e-12	3.53438268724741e-10	18.778183347944
CDCA5	2.81142645722222	6.94405099227778	10.5271626182031	1.31050676891055e-12	3.6807887092419e-10	18.6990653201843
LRRC36	-1.8445	7.08184369708333	-10.5269	1.31126776715855e-12	3.6807887092419e-10	18.698498222642
CENPA	3.19844038233333	6.73892308772222	10.5263444932229	1.313329635093e-12	3.6807887092419e-10	18.6969633637879
NMU	4.73130563338889	7.04621	10.4422422936559	1.63922503620641e-12	4.5312221925492e-10	18.4803912321405
HJURP	3.00621103055556	6.20630305561111	10.4309064425201	1.68905733152138e-12	4.60587674226621e-10	18.4511254149631
FBXO5	2.53331045638889	7.44774770680556	10.4108090644645	1.78123133787876e-12	4.79246228894073e-10	18.3991962511004
KIF18B	3.29023758972222	6.97549371336111	10.4040152999674	1.8135358326553e-12	4.81517625883569e-10	18.381629365379
RFC4	2.46626841488889	8.54230734994444	10.3871512198962	1.89632911063884e-12	4.96961365241314e-10	18.3379957140002
KIF2C	2.71068081138889	7.04514702286111	10.3469717645826	2.10945561364129e-12	5.45726984970098e-10	18.2338780644218
RFC5	1.64667736361111	7.72214968047222	10.341986470581	2.1375490893914e-12	5.45994975630748e-10	18.2209440296935
CCNB1	3.06593800655555	7.17181007938889	10.3201475531769	2.26517999124905e-12	5.71363338042682e-10	18.1642438265417
LTBP4	-1.46964	6.78090732805556	-10.2971	2.40808575816421e-12	5.99910648320932e-10	18.1044255573119
P3H2	-1.56402	6.87111229805556	-10.2813	2.51145909562043e-12	6.18033330372251e-10	18.0633246685941
CDCA8	2.68231328538889	7.02429634769444	10.2055357273259	3.0741603520092e-12	7.4689614434894e-10	17.8655973523478
KIF11	3.39288800894445	6.66961228363889	10.2013019965924	3.10913702984841e-12	7.4689614434894e-10	17.8545306700519
BRCA1	1.35151342977778	6.69661934216667	10.1877505964975	3.22383954959182e-12	7.65339509073099e-10	17.8190915940536
CDCA3	2.44453001588889	6.66585151316667	10.152840077581	3.53959407423712e-12	8.30528707256171e-10	17.7276781970377
GGH	1.96700641033333	8.65371176038889	10.1321143371241	3.74177589523486e-12	8.67876963102808e-10	17.6733281287084
FAM189A2	-2.57722	7.24695767327778	-10.0808	4.29406165092387e-12	9.84657614249919e-10	17.5386061073929
ESPL1	3.35836483183333	7.11796320636111	10.0604233161593	4.53641046216573e-12	1.02854187321396e-09	17.4848723512699
LINC00968	-3.14253	5.75606392747222	-10.0189	5.0731561835872e-12	1.1249584464682e-09	17.3754137436635
PAFAH1B3	2.12981704616667	7.52940365186111	9.99522072616839	5.40792247880541e-12	1.18615725760668e-09	17.3128575394487
CHEK1	2.68029415583333	5.9966	9.97420394223472	5.72376045027688e-12	1.23033720650969e-09	17.2572871130466
NEK2	2.86608611411111	5.21377846627778	9.97194685716689	5.75877772420478e-12	1.23033720650969e-09	17.2513155439701
PCP4	4.64834381794445	6.68778862291667	9.96980167558423	5.79226099501562e-12	1.23033720650969e-09	17.2456393879475
RBMS2	-1.26491	6.28461061577778	-9.96498	5.86828792600425e-12	1.23350189644625e-09	17.2328718671033
HYAL1	-2.75667	7.01736300822222	-9.95081	6.0974501377132e-12	1.26845820957644e-09	17.1953638560043
C1orf112	1.80135239977778	5.49631155172222	9.94154491134596	6.25226686693684e-12	1.28739278681549e-09	17.1708128058455
CDC6	2.66686344172222	5.20042485447222	9.93550807947856	6.35527014446883e-12	1.29538380045693e-09	17.1548124631745
GTSE1	2.76561425083333	5.99597214230556	9.91864677561009	6.65221083771262e-12	1.29881771095376e-09	17.1100958102941
CENPK	2.56808347361111	6.47861425052778	9.91747622163926	6.6733421074391e-12	1.29881771095376e-09	17.1069900170141
MCM4	2.13193688516667	6.80397685313889	9.91679725995457	6.68563026568387e-12	1.29881771095376e-09	17.1051884634453
HMMR	2.72534029644444	6.57618134494444	9.91564534949342	6.70653076973475e-12	1.29881771095376e-09	17.1021318449629
CLGN	3.73261	6.11017789261111	9.9153865979071	6.71123475189212e-12	1.29881771095376e-09	17.1014452171302
ARRB1	-1.70717	7.27344409566667	-9.91281	6.75830614253158e-12	1.29881771095376e-09	17.0946006781518
GGTLC1	-1.8079	7.26979802661111	-9.9044	6.91416246793485e-12	1.31623475887224e-09	17.0722730123238
TMEM139	-2.09735	6.25266765794444	-9.88019	7.38352035383487e-12	1.39244913289751e-09	17.0079498135638
CENPM	2.28871740488889	7.41700841227778	9.86668113088941	7.65928771643986e-12	1.43108117435222e-09	16.9720356534834
KNTC1	2.10725527255556	6.73524157972222	9.84589398233091	8.10440575663476e-12	1.50035599782691e-09	16.9167053673064
FEN1	2.44638266633333	7.39922869672222	9.83534891367393	8.34018550201185e-12	1.52996912040997e-09	16.8886143099007
ST18	5.25325372338889	6.62727058402778	9.81480215486709	8.81984741392421e-12	1.59477308701817e-09	16.8338358847943
TYMS	2.93782685172222	9.52573660569444	9.81099957715726	8.91165096505967e-12	1.59477308701817e-09	16.8236917220036
RASSF6	3.71921446011111	6.52617824327778	9.81022213968521	8.93053961212417e-12	1.59477308701817e-09	16.8216175026024
LHFPL3-AS2	-1.67034	5.65760319313889	-9.788	9.48805569939987e-12	1.67946908735254e-09	16.762290377272
CDKN2A	2.56610955283333	6.51074034030556	9.75890126942687	1.02719818213279e-11	1.80242018410935e-09	16.6845091603565
TMPO	1.86610657633334	7.77503016483333	9.75383889698928	1.04149550771637e-11	1.81175326294902e-09	16.6709650300961
RMI2	2.51581478538889	7.30479	9.73749715228542	1.08904533153667e-11	1.86364030570427e-09	16.6272195575212
PCSK9	-1.36306	5.63199049655556	-9.73725	1.08979412296498e-11	1.86364030570427e-09	16.6265460379267
MKI67	2.70426935966667	6.41361892716667	9.72171762815049	1.13705580922153e-11	1.92812177935137e-09	16.5849444360887
BLM	2.02001	6.57119	9.71097313253715	1.17097414447054e-11	1.96195145863882e-09	16.556139240923
C5orf34	2.33470473483333	6.32506828797222	9.7092678174011	1.17645139251349e-11	1.96195145863882e-09	16.5515659667444
CCNE1	2.24514	6.72557038283333	9.70369799289329	1.19452320593832e-11	1.97576096496961e-09	16.5366261732895
DEPDC1	2.96995749911111	5.65981247616667	9.69152888969005	1.23499600800314e-11	2.01010127291263e-09	16.503970562994
MMP28	-1.63532	6.66482059627778	-9.69147	1.23520768046567e-11	2.01010127291263e-09	16.5038025992806
RAD54L	2.29392456644445	6.06129396511111	9.68380220527153	1.26141538440572e-11	2.03632808335385e-09	16.4832256206899
LIMCH1	-2.02282	9.51038374138889	-9.67446	1.29413586431485e-11	2.0725688576198e-09	16.4581263457542
CTPS1	1.66688756905556	7.65582	9.67123338704154	1.3056255990349e-11	2.07450543015159e-09	16.4494628917539
APOO	1.31917916583333	8.97432531069444	9.66428634723727	1.33073465838138e-11	2.09788239620921e-09	16.4307922977142
RPS6KA2	-1.31364	8.27439414847222	-9.6595	1.34832803841278e-11	2.10914042535902e-09	16.4179186776798
MYBL2	1.96211153755556	6.45564896755556	9.64743912343801	1.39368655812464e-11	2.14924441238137e-09	16.3854870122227
PMAIP1	2.45001341533333	8.29518425488889	9.64679760111119	1.39614269427418e-11	2.14924441238137e-09	16.3837610756112
DONSON	2.18054294211111	8.07179184338889	9.64425561057806	1.40591834300184e-11	2.14924441238137e-09	16.376921612294
SMC2	2.23517472872222	7.41764248913889	9.63276472722322	1.45098472859984e-11	2.20146021341475e-09	16.3459933257158
PAICS	1.70069981627778	9.07415	9.62263122278617	1.49194598351183e-11	2.24671477621532e-09	16.3187035621838
CENPW	2.09525	8.61074727811111	9.60838254086247	1.5515398974281e-11	2.31914989557049e-09	16.2803078706784
FZD4	-1.11383	6.68205008783333	-9.59876	1.59316823943702e-11	2.34660889807296e-09	16.2543512640794
KIF23	3.06219900022222	6.04496052877778	9.58916837331891	1.63575633446782e-11	2.39187877342218e-09	16.2284880058226
CDC7	2.28086	7.27407309758333	9.57631692819772	1.69466616639109e-11	2.46019198356876e-09	16.1938001279134
TIMELESS	1.91204971416667	5.89152572219444	9.57044038425141	1.72231829590951e-11	2.48247577808272e-09	16.1779310186102
CKS2	2.03210911138889	10.3917610724722	9.5564332698442	1.79009435329861e-11	2.56186623795834e-09	16.1400870681674
KPNA2	1.89579645883334	10.9374661961389	9.54841930374425	1.83008519312677e-11	2.60065416282431e-09	16.1184232180892
MCM10	2.46555615555556	5.36798132838889	9.53812892759212	1.88277145442751e-11	2.65681434817432e-09	16.0905928482553
DBF4	1.79393431172223	8.21861936697222	9.52024373260833	1.97804191514189e-11	2.75602631129613e-09	16.0421880650744
CDCA7	2.48003590366667	6.74955	9.5198132361062	1.98039454451628e-11	2.75602631129613e-09	16.0410224275847
CKAP2L	2.35702	6.59638556730556	9.48717639249668	2.16729773010499e-11	2.99547266409511e-09	15.952579870243
SLC16A5	-1.66413	6.19658016497222	-9.48443	2.18381341036344e-11	2.99776672161387e-09	15.9451346068511
IDH2	1.62228389322222	9.1147	9.46510669150174	2.30376336900357e-11	3.14105682588669e-09	15.8926914619481
MSH2	1.80411620633334	8.00901427716667	9.40614216719527	2.71284129827564e-11	3.67398822536269e-09	15.7323622694481
CD24	2.48818142961111	10.3442505773056	9.39840996857643	2.77170814173426e-11	3.72868657280371e-09	15.7113030171099
TRIP13	2.58057050577778	7.59684712705556	9.39333496876186	2.81104956101714e-11	3.75656748952085e-09	15.6974764756198
CENPL	1.80592	5.83920757819444	9.38662835592443	2.86391167409448e-11	3.78393929631898e-09	15.6791993773141
BRIP1	2.58747244711111	4.80429200861111	9.38504012718384	2.87657756154636e-11	3.78393929631898e-09	15.674870193088
PGM5	-1.29991	6.31016085902778	-9.38364	2.88778755950802e-11	3.78393929631898e-09	15.6710544840434
ADCY9	-1.01555	6.61061592608333	-9.37859	2.92861257441698e-11	3.81267568639743e-09	15.6572822565005
PRIM1	1.59194679411111	7.50929701977778	9.37350701228053	2.97027722173615e-11	3.84212974727011e-09	15.6434231120877
CCNE2	3.32293819433333	6.09673328872222	9.3691511444348	3.00646817689744e-11	3.86417333386073e-09	15.6315414094329
MCM7	1.83037	8.74613652913889	9.36412748825807	3.04876461235771e-11	3.89373551346622e-09	15.6178349801077
TMEM206	1.35014482561112	8.11262207186111	9.36182729653038	3.06833239042167e-11	3.89408045951691e-09	15.6115580563778
MTHFD2	1.97549398255556	10.364	9.34139348522257	3.24786769389876e-11	4.09617013719895e-09	15.5557656225594
PROX1	2.89101787716667	6.10508924730556	9.32497861563579	3.39980418792201e-11	4.26115830484958e-09	15.5109058750422
POLA1	1.48271834544444	7.64093736033333	9.31800608556549	3.46651022023963e-11	4.31794504532194e-09	15.4918398963334
IGSF9	3.06276	6.44289301877778	9.30378491557099	3.6067181568667e-11	4.46502856977995e-09	15.4529327236967
CYP2B7P	-3.4493	6.90096535119444	-9.28683	3.78146431572591e-11	4.65281514798982e-09	15.4065037422908
FAM111B	1.82032411144444	4.98355288411111	9.27099974133881	3.95232879345235e-11	4.83357834685303e-09	15.3631337639958
CELSR3	2.74120640016667	6.09561962941667	9.26205659570773	4.05232213867746e-11	4.92601255640798e-09	15.3386134240553
MSH6	1.455	8.35342050888889	9.25750444894108	4.10420343150262e-11	4.95920485295158e-09	15.3261282308588
ABCC6	-1.11943	5.19048290786111	-9.23532	4.36686109475022e-11	5.24517202565266e-09	15.2652457765705
CHAF1B	1.48623299411111	5.93469103194444	9.2262625028545	4.47896961952016e-11	5.34799573682233e-09	15.2403661495155
SGOL2	2.01115544288889	6.67618	9.21799421019216	4.58385194429892e-11	5.43650049040916e-09	15.2176471205143
SCN7A	-2.81522	5.90903738897222	-9.2162	4.60697548867618e-11	5.43650049040916e-09	15.2127081262244
NCAPH	2.43630200466666	6.03439980772222	9.20877276827637	4.70377286213972e-11	5.49470401062563e-09	15.1922983511044
WFS1	-1.75861	7.86630222408333	-9.20824	4.7107576878846e-11	5.49470401062563e-09	15.1908418676837
FZD3	2.16135072161111	6.52541718486111	9.20287194631478	4.78217875592546e-11	5.54595316757586e-09	15.1760716736231
MND1	2.47214	4.73972	9.19918070369925	4.83189935846607e-11	5.57159412311354e-09	15.1659187646398
FAM83D	2.63139442188889	7.64358659261111	9.19220888288047	4.92724692419386e-11	5.64925657291522e-09	15.1467375497063
STARD13	-1.6992	7.49526132883333	-9.18285	5.05828494862256e-11	5.76673062024037e-09	15.1209728137103
GATA6-AS1	-1.91998	5.53065	-9.17608	5.15528376014926e-11	5.8442961233737e-09	15.1023267764575
TBX5-AS1	-2.29909	6.55019149758333	-9.1538	5.48793470242903e-11	6.18664996426343e-09	15.0409421405208
TOPBP1	1.51807	8.83292064444444	9.13506330431952	5.78450376214261e-11	6.48475007868199e-09	14.9892724781054
ZNF106	-1.0349	8.86142862613889	-9.10829	6.23686724852395e-11	6.95324553635165e-09	14.9153471037693
CDT1	2.41644549133334	5.50374573461111	9.10615036971938	6.27451758330058e-11	6.95678518205618e-09	14.9094377913089
LOC150051	1.69472424061111	4.27206298169444	9.10037548477256	6.37733602388418e-11	7.03214555333109e-09	14.8934788781297
KIAA0101	2.53730621905556	7.99760558913889	9.07402613003415	6.86864178172739e-11	7.53273491921071e-09	14.8206064847985
ASNS	2.16437924561111	9.08877632530556	9.06489123420298	7.04780607146008e-11	7.62010978167467e-09	14.7953214327678
CENPE	2.46121	5.73077356991667	9.06419767833192	7.06160131410458e-11	7.62010978167467e-09	14.793401246951
TDP1	1.18383816294445	6.50441753658333	9.04778829114999	7.39612010702282e-11	7.93615415800804e-09	14.7479515806817
KIF20A	2.96254977083333	7.06380814641667	9.04601890290901	7.43313908451122e-11	7.93615415800804e-09	14.7430487270204
RBPMS	-1.29045	7.15384162572222	-9.04087	7.54199382488724e-11	8.00999438907366e-09	14.7287719104631
C1QTNF7	-2.36588	5.55062335991667	-9.03661	7.63310995009631e-11	8.06432071638709e-09	14.7169789921062
ANG	-1.94624	6.92733928522222	-9.02983	7.78075553853229e-11	8.17749302146058e-09	14.6981649959881
ANKRD29	-3.22402	6.56635921288889	-9.02274	7.93814112501589e-11	8.29967615345573e-09	14.678498624711
PSAT1	2.47881780222222	6.59218675883333	9.01683790693459	8.0715510540331e-11	8.38120686574018e-09	14.6621308560056
CCBE1	-1.92677	5.59336070402778	-9.01563	8.09918895296762e-11	8.38120686574018e-09	14.6587738364912
SBK1	2.68363662366667	6.78501828966667	9.00845997714368	8.26493608482206e-11	8.49024420141814e-09	14.6388785054854
NPR1	-1.3072	6.88565803230556	-9.00644	8.31221407838163e-11	8.49024420141814e-09	14.6332765629562
PFN2	2.05386368216667	10.2116545801389	9.0056527718804	8.33078126706374e-11	8.49024420141814e-09	14.6310852483264
SPC24	1.93330233822222	6.47963686905556	9.00233827495215	8.40921178106796e-11	8.52710977538545e-09	14.6218823379801
SEMA3B	-1.44015	6.99157050466667	-8.99843	8.5025400211438e-11	8.57225865808608e-09	14.6110424398579
SHROOM4	-1.43498	6.40475479294444	-8.99505	8.5842375916554e-11	8.57225865808608e-09	14.6016505560115
CST6	-2.76418	7.36872840663889	-8.99361	8.61928645093967e-11	8.57225865808608e-09	14.5976487114185
PTTG3P	1.98999551294445	5.56238	8.99343344777825	8.62366077402981e-11	8.57225865808608e-09	14.5971503970267
TUBB2B	5.57209114794444	7.12775144136111	8.9847924040981	8.83706850105757e-11	8.74133359229611e-09	14.5731411569043
C19orf48	1.70310711533333	7.38956008605556	8.97365075603386	9.12017334744269e-11	8.97736477941688e-09	14.5421695470289
AGER	-3.23945	8.45455449947222	-8.97147	9.17655576126664e-11	8.98134686180466e-09	14.5361161501995
DSCC1	1.89040702083333	7.09517017380556	8.97006486161657	9.21323554385036e-11	8.98134686180466e-09	14.5321980089345
NEIL3	2.08740775616667	4.90586327441667	8.96625224546684	9.31323998929353e-11	9.03518604538241e-09	14.5215941684693
SRD5A1	2.30038993972222	7.49772	8.96412034653552	9.36963932948208e-11	9.04640918802004e-09	14.5156639962411
TNS1	-1.52498	7.52403524244444	-8.95305	9.66815597714023e-11	9.2499357855819e-09	14.4848583311037
PPIF	1.22145600516667	7.65743681258333	8.95290457630644	9.67211680835414e-11	9.2499357855819e-09	14.4844560097927
COCH	3.39692850533334	5.94134405894444	8.94415136998653	9.91505865584463e-11	9.43754568944759e-09	14.4600887338459
LGI3	-1.36284	6.53029707091667	-8.94163	9.98620884811081e-11	9.46064358432057e-09	14.4530651691975
RAD54B	1.91411449233334	6.20582080127778	8.93634786933474	1.01368642757638e-10	9.5584945897494e-09	14.4383568426629
SFTA1P	-3.28667	7.07366122133333	-8.92752	1.03937393537206e-10	9.75512867063851e-09	14.4137749511697
CDKL2	-1.26278	5.54943189166667	-8.92407	1.04960376718512e-10	9.80553445279099e-09	14.4041540172856
HN1	1.61243053233333	9.00733256788889	8.91085734320943	1.08971484532551e-10	1.01333437160477e-08	14.3673133172449
BDH2	-1.55954	6.25541707941667	-8.89222	1.14896056969824e-10	1.06249684849257e-08	14.3153050264854
CDC25C	1.94631515605556	4.68241885652778	8.8895929409395	1.1575552431888e-10	1.06249684849257e-08	14.3079836689236
LOC731424	-1.51011	4.66519517938889	-8.88934	1.15837904092554e-10	1.06249684849257e-08	14.3072847728921
CA4	-2.76932	7.12970085930556	-8.87487	1.20703136226176e-10	1.10211248231131e-08	14.2668658868201
STMN1	1.55985331961111	7.23224441708333	8.86735763192952	1.23308894403429e-10	1.11963397190892e-08	14.2458824298063
CENPU	2.62505438216667	6.42153749002778	8.86615394694519	1.23731788362004e-10	1.11963397190892e-08	14.242518819466
TMEM125	-2.06679	8.95670658202778	-8.86147	1.25392260261548e-10	1.12791674418848e-08	14.2294219452106
SPTBN1	-1.02806	7.15050464016667	-8.85977	1.25999634867968e-10	1.12791674418848e-08	14.2246745552758
KIF13A	-1.26796	5.58569233455556	-8.85825	1.26545438938726e-10	1.12791674418848e-08	14.2204278811842
AHNAK	-1.41235	6.92589095072222	-8.85731	1.26882948080076e-10	1.12791674418848e-08	14.2178110108082
PRDM16	-1.10993	4.66420889188889	-8.84302	1.32151445253189e-10	1.16493385082781e-08	14.1778396585208
SUSD2	-2.53008	8.27693757727778	-8.84289	1.3220172052112e-10	1.16493385082781e-08	14.1774659465432
MCEMP1	-3.95547	8.94612757497222	-8.84055	1.33086473102031e-10	1.16763127857647e-08	14.1709124368739
INTS7	1.15744740594444	7.08458	8.81838073470808	1.41761333560285e-10	1.23835582247315e-08	14.1088690392931
TBX2-AS1	-2.33741	6.81465131205556	-8.81091	1.44810954771678e-10	1.25954321393866e-08	14.0879556519468
OIP5	2.76608775472222	6.31975797813889	8.78266749124305	1.56964461863516e-10	1.35358370766833e-08	14.0087662389616
LRR1	1.31924064616667	7.57264842197222	8.77827495041914	1.58945339785658e-10	1.35883649188219e-08	13.9964428226136
MLLT11	3.25867774044445	8.86916839327778	8.77753326112467	1.59282310832491e-10	1.35883649188219e-08	13.9943617452681
FOXM1	2.89155825344445	6.90656827916667	8.77630133477592	1.59843614374665e-10	1.35883649188219e-08	13.9909049750345
TMSB15A	3.89176932455556	8.83773930677778	8.77499846066051	1.60439428989884e-10	1.35883649188219e-08	13.987248914813
SHE	-1.69089	7.04121228497222	-8.77391	1.60940542920781e-10	1.35883649188219e-08	13.9841844485291
CASC5	1.93780142355556	5.33203203227778	8.77067142744866	1.62434442364766e-10	1.36424208348461e-08	13.9751050513407
LOC81691	1.69230026733333	6.12574955461111	8.76862289568029	1.63387699837815e-10	1.36424208348461e-08	13.9693549900764
FGD5	-1.89394	6.56599833422222	-8.76084	1.6706159965209e-10	1.38729877340721e-08	13.9475032084032
MPHOSPH9	1.53690429255556	6.14925225022222	8.74606031707665	1.74270350721881e-10	1.43534751314973e-08	13.9059881852849
FANCL	1.60518646838889	8.83801732997222	8.73601342051733	1.79350363320372e-10	1.46522711799262e-08	13.8777506524115
H2AFZ	1.01343305055556	12.3000649013889	8.73412820460905	1.80320206878204e-10	1.46721026394971e-08	13.8724506822317
ESAM	-1.87512	7.76045208772222	-8.73135	1.81760535115056e-10	1.46787940867186e-08	13.8646319525803
AURKB	2.26954591738889	5.55161296963889	8.73116132388156	1.81857303220162e-10	1.46787940867186e-08	13.8641088746898
CTDSPL	-1.32555	8.09079599433333	-8.72158	1.86910194359367e-10	1.50265370995126e-08	13.8371750202733
SULT1A2	-1.66299	7.34364679561111	-8.71633	1.89741320873387e-10	1.51936115631114e-08	13.8224003121457
SPTBN2	1.18361395088889	5.53656894505556	8.70614198484392	1.95360158856763e-10	1.5581710061544e-08	13.7937188871976
CHIA	-1.74795	5.35297742491667	-8.67886	2.1124976096437e-10	1.67827123090552e-08	13.7168637921708
CBX5	1.33180532922222	7.21438463838889	8.67414657845008	2.14122801647296e-10	1.68881127228128e-08	13.7035864740501
DUOX1	-2.85394	7.05816879677778	-8.67394	2.14250302643346e-10	1.68881127228128e-08	13.7030013807188
TEX30	1.50984090844444	7.40914349805556	8.6722540299752	2.15288292162893e-10	1.69039005741441e-08	13.6982510236154
GPA33	-1.76246	6.26723806711111	-8.67021	2.16553885698824e-10	1.69373676725448e-08	13.6924899051035
LOC100505984	-2.11918	5.55108600369444	-8.66607	2.19142443164365e-10	1.70736500409796e-08	13.680810565829
ABLIM3	-1.6075	7.19735447202778	-8.66022	2.228521294335e-10	1.72958966147638e-08	13.6643109308293
PPAT	1.62731901261111	7.09463228313889	8.65022771593313	2.29335871128278e-10	1.76766320984478e-08	13.6361214128302
TNNC1	-3.692	7.24370349386111	-8.64996	2.2950976806548e-10	1.76766320984478e-08	13.6353763699315
WDHD1	1.83739482616667	4.76517000019444	8.64511544919961	2.32727194403739e-10	1.78562815812664e-08	13.6216924905944
RBPMS-AS1	-1.65526	5.86788055438889	-8.6151	2.53689700194238e-10	1.939092598568e-08	13.5369155437112
VSIG2	-2.14161	7.20726522797222	-8.59918	2.65574350407138e-10	2.01765243000144e-08	13.4919097117406
NR3C2	-2.39134	7.13846556694444	-8.59867	2.65967365271016e-10	2.01765243000144e-08	13.490456015046
CLIC3	-3.28677	7.96570168791667	-8.59194	2.71165558550498e-10	2.04938194980918e-08	13.4714281741199
ACADL	-2.92527	6.10563454663889	-8.58067	2.80109636136511e-10	2.1090792341786e-08	13.4395261350202
DLC1	-1.59586	8.30410544363889	-8.57817	2.82131435935472e-10	2.11640529581483e-08	13.4324558534639
TLCD2	-1.6551	6.20374983516667	-8.57229	2.86957151462283e-10	2.13864310640733e-08	13.415782799302
TNS2	-1.54616	7.71111255666667	-8.57197	2.87215561641502e-10	2.13864310640733e-08	13.4148979023395
FOXO6	2.91346	7.12068411597222	8.57019513168732	2.88691236111832e-10	2.14172810790465e-08	13.4098598134651
ACYP1	2.59461006333333	8.82080106061111	8.56889713319524	2.89772788910441e-10	2.14187732872666e-08	13.4061836084307
MTFR2	1.82968603105556	5.94562570713889	8.56423267893707	2.93693475947445e-10	2.16293454421295e-08	13.3929711573474
FAM107A	-2.69217	7.86787483763889	-8.56176	2.95795035769419e-10	2.1704901915604e-08	13.3859614197017
CEP76	1.47209233811112	7.22754874088889	8.53588459247661	3.18706742089781e-10	2.32172684066054e-08	13.312614595317
ZDHHC3	-1.09012	7.06824724891667	-8.53273	3.21624101806427e-10	2.33455134904744e-08	13.3036558631508
EHD2	-1.47201	8.23100244283333	-8.5298	3.2435103714667e-10	2.3459066589902e-08	13.2953550207696
KNSTRN	1.77386106216667	7.59020050558333	8.51707415991222	3.36487227467534e-10	2.42499134395263e-08	13.2592387298716
FBXO45	1.45767248355556	6.57212184266667	8.50517725458875	3.48249044043496e-10	2.50082471877356e-08	13.2254578349278
LIPH	-1.45511	5.91499691152778	-8.50233	3.51128496088353e-10	2.51256096544925e-08	13.2173615817708
TCF21	-3.16988	7.69005827116667	-8.50006	3.53439063351594e-10	2.5201579008381e-08	13.2109127196363
GRK5	-1.52452	7.42334568088889	-8.4836	3.70656865990908e-10	2.63362144325019e-08	13.1641438673309
KIF5C	3.96902111672222	6.93414690758333	8.47443412609389	3.80612295682248e-10	2.68544598411611e-08	13.1380827224979
TRIM37	1.09136519177778	7.42938777177778	8.46899097629072	3.86652579256366e-10	2.7185583264161e-08	13.122600600668
TROAP	1.82301376788889	6.24168479755556	8.4664769811088	3.89475104955896e-10	2.72879833086341e-08	13.1154487353339
APOH	-1.91153	5.12062177702778	-8.46529	3.90813577292991e-10	2.72879833086341e-08	13.1120753288177
PPBP	-4.0198	6.29428795747222	-8.46366	3.9266610249739e-10	2.73227906286029e-08	13.1074253338405
RNASE4	-2.41037	8.36235259438889	-8.46207	3.94467799035352e-10	2.7353834078125e-08	13.1029239053836
FAM150B	-2.90023	6.7628	-8.45761	3.99601807397584e-10	2.76149481899858e-08	13.0902087104695
HIGD1B	-1.86705	8.05848	-8.45542	4.0213895828472e-10	2.76208968881123e-08	13.0839852004914
CENPV	2.46028400783333	7.84054442808333	8.45517423327722	4.02425476242876e-10	2.76208968881123e-08	13.0832848529493
INA	4.15144505422223	6.99881358294444	8.45189577151486	4.06262947137787e-10	2.77897627467573e-08	13.0739525013029
FIGNL1	1.71914311822222	7.25943385333333	8.44890235331759	4.09799181977195e-10	2.78536210830191e-08	13.065430393318
SPG20	-1.48071	6.68404949116667	-8.44877	4.09957156531873e-10	2.78536210830191e-08	13.0650514013267
ILF2	1.19056	10.0655145087222	8.44545334961365	4.1391234651576e-10	2.79434322750705e-08	13.0556098950758
NOSTRIN	-2.9253	7.07703804919444	-8.44521	4.14209844300486e-10	2.79434322750705e-08	13.054903382726
HLF	-2.44758	6.37217411113889	-8.44419	4.15433355593496e-10	2.79434322750705e-08	13.0520030497461
HELLS	2.59899873972222	5.67648585580556	8.43699044741489	4.24183248913718e-10	2.84371886373087e-08	13.0315069325091
SH2D4A	-1.21568	6.21513039641667	-8.43483	4.26848911367267e-10	2.85211396770864e-08	13.0253466818156
KDM1A	1.24341956116667	8.14139	8.43321518018954	4.28848072311231e-10	2.85601493437899e-08	13.0207518692674
LTBP2	-1.73455	9.78685650430556	-8.42949	4.33505793434855e-10	2.8775373045138e-08	13.0101292036059
MCM3	1.55913252688889	9.08947180038889	8.42299012827419	4.41745438319625e-10	2.92261678683663e-08	12.9916137708146
SPDL1	1.0658	5.81721497191667	8.40945	4.59429399723806e-10	3.02491737651441e-08	12.9530144895127
NDRG2	-1.73135	7.22873075538889	-8.40846	4.60750513626401e-10	3.02491737651441e-08	12.9501907390439
FBP1	-2.37335	9.53203	-8.40758	4.61932797020146e-10	3.02491737651441e-08	12.9476705775191
VEPH1	-2.45532	6.29291697030556	-8.40663	4.6320405834925e-10	3.02491737651441e-08	12.9449679323147
NCKAP5	-2.57046	5.56058707930556	-8.39877	4.73891808747307e-10	3.07481119251187e-08	12.9225350873916
ZWILCH	1.50934945122222	7.55626345933333	8.3956175799566	4.78242342708535e-10	3.08448165073675e-08	12.9135480854631
CPB2	-4.28263	7.44656339688889	-8.39548	4.78439346191885e-10	3.08448165073675e-08	12.9131430667606
MEX3A	1.58813975838889	6.35774464797222	8.39239742847594	4.82732314363223e-10	3.10224693361002e-08	12.9043583162018
RNFT2	1.83137485266667	5.69184217838889	8.38867499962759	4.87975931628285e-10	3.12598930931021e-08	12.8937335625496
RBMS3	-2.12544	7.11726391905556	-8.38401	4.94627316302746e-10	3.13529322322978e-08	12.8804193339765
TACC3	1.59919944738889	6.90010048858333	8.38391016710507	4.9477232157962e-10	3.13529322322978e-08	12.8801310706864
PCAT19	-2.13136	7.36947653208333	-8.38356	4.95274330270314e-10	3.13529322322978e-08	12.8791337540657
DNA2	2.12376733155556	6.08043877861111	8.38326946999037	4.9569348205124e-10	3.13529322322978e-08	12.878301818915
TUBB	1.42492164466667	11.1029930893333	8.38222631158104	4.97197002543996e-10	3.13529322322978e-08	12.8753233949939
NRCAM	2.28510390677778	6.48176484416667	8.37705562531648	5.04718148812969e-10	3.1728060825224e-08	12.8605581137165
DUOXA1	-1.5231	5.95179	-8.37493	5.0784581554068e-10	3.17720031036334e-08	12.8544826063151
TBX5	-1.00004	4.94550007983333	-8.37444	5.08566182787729e-10	3.17720031036334e-08	12.8530885883144
BUB1	2.43936186022222	5.70286634644444	8.36973879988096	5.15558611632327e-10	3.21094358769405e-08	12.8396588371988
SSX2IP	1.77127	6.44787398127778	8.36776458823701	5.18523806456162e-10	3.21947442783966e-08	12.8340187248182
HPRT1	1.32926389061111	9.76520213441667	8.35891493717803	5.3202964193007e-10	3.28312726131709e-08	12.8087304229534
VRK1	1.29412850444445	7.57643410027778	8.35435961950061	5.39120223106126e-10	3.31673993355443e-08	12.7957096956571
E2F1	1.18206973177778	6.02226576155556	8.35251083227121	5.42025220126845e-10	3.3239947181641e-08	12.7904244858565
DDX39A	1.71899780427778	9.58087868163889	8.34498361958707	5.54017521945167e-10	3.37749836112735e-08	12.7689018538135
TMPRSS2	-2.08492	6.87895643488889	-8.34346	5.56484230077353e-10	3.38231785503943e-08	12.7645326181801
CLIC5	-2.12126	6.41424548336111	-8.34115	5.60231428126728e-10	3.38627689378734e-08	12.7579321722703
PCYOX1	-1.5014	9.00774005911111	-8.34099	5.60491839300745e-10	3.38627689378734e-08	12.7574751159492
GPD1L	-1.58955	9.20218688652778	-8.33539	5.69694183848818e-10	3.43159968235382e-08	12.7414585764661
CRTAP	-1.27486	7.88521	-8.33037	5.78078862815719e-10	3.45632866783111e-08	12.7270887196619
S100A4	-2.18761	11.0468458899722	-8.33014	5.7845681473055e-10	3.45632866783111e-08	12.7264458932958
ITGA8	-2.30063	6.75386988991667	-8.32769	5.82599646835348e-10	3.45632866783111e-08	12.7194270922781
UCHL1	3.60631	8.48409981683333	8.32753370565596	5.82864010572856e-10	3.45632866783111e-08	12.7189809009072
LOC100288637	2.33440078555556	4.89749925227778	8.32681951981355	5.84076552718375e-10	3.45632866783111e-08	12.7169369682603
ALS2CL	-1.03225	5.97563472908333	-8.3209	5.94224635145044e-10	3.50609909724907e-08	12.6999951876565
GKN2	-3.99265	7.81378025908333	-8.30394	6.24301418033667e-10	3.67282166603538e-08	12.6514313063669
SHMT2	1.53878364222222	7.89363367411111	8.29982009926655	6.31842117867249e-10	3.70637851640791e-08	12.6396222967128
GNG4	3.90118458438889	6.17520563636111	8.2970118580566	6.37032393397875e-10	3.72599323663064e-08	12.6315756968159
ACOX2	-1.62054	6.29189838844444	-8.29581	6.39273319636791e-10	3.72829373322277e-08	12.6281217717679
USP1	1.35239	9.70866776361111	8.28843152022157	6.53160198567845e-10	3.79002794093387e-08	12.6069841715491
TBC1D31	1.08369831627778	6.67477	8.28819267733802	6.53615007406208e-10	3.79002794093387e-08	12.6062995144192
CEP78	1.41840658683333	7.12674587019444	8.28379247571389	6.62051628684818e-10	3.82794837112635e-08	12.5936848611628
E2F7	1.92943519938889	5.13122681169444	8.28167026261378	6.66159980686881e-10	3.84069778579445e-08	12.5876000006565
FANCG	1.78843438994445	7.39921279330556	8.27775007809411	6.73817082271943e-10	3.87377632568819e-08	12.5763585420941
SLC46A2	-2.52554	6.04945076719444	-8.27565	6.77960898077276e-10	3.8865264097447e-08	12.570328097375
KIAA1211	1.94071951816667	5.96096310569444	8.27345579021057	6.82307354218999e-10	3.90036263478334e-08	12.5640422105941
FBXO17	-1.3965	6.28790329263889	-8.26937	6.90490995831038e-10	3.93599373019054e-08	12.5523148191525
H2AFX	1.58217766055555	7.53525846688889	8.26817792535279	6.92890983985418e-10	3.93854849742021e-08	12.5489019032091
LIG1	1.49993089988889	7.72244091016667	8.26497080942706	6.9940330320719e-10	3.95329390908064e-08	12.5397002167289
PEG3	-1.80057	5.15196765483333	-8.2638	7.0179790787152e-10	3.95574859858642e-08	12.5363382391576
RCC2	1.54153600733334	9.02488313916667	8.25828515974605	7.13179283160375e-10	4.00870327434351e-08	12.5205141785894
UNG	1.71120981844445	8.23106072733333	8.25721250199016	7.15414994151832e-10	4.01009976860828e-08	12.5174354419948
ADGRD1	-2.654	7.1765	-8.25359	7.23013095752332e-10	4.04146295268319e-08	12.5070437100485
ALDH3B1	-1.75319	6.99683107683333	-8.24922	7.32302821708612e-10	4.07150722414264e-08	12.4945
RMDN2	-1.13991	4.92266723422222	-8.24916	7.32423372002467e-10	4.07150722414264e-08	12.4943
ERCC6L	1.63883120944445	5.06996499244444	8.24647860765576	7.38182418779026e-10	4.09224808476427e-08	12.4866195636065
ITGA3	-1.29599	7.13581297722222	-8.24474	7.41937750744161e-10	4.10179777322368e-08	12.481628126579
ROBO4	-1.65094	6.84240933052778	-8.23737	7.58073988988695e-10	4.17955601743248e-08	12.4604639864431
PRR11	1.57530324338889	7.15407006436111	8.22465980085946	7.86751949620748e-10	4.32584947994471e-08	12.4239380593553
ARHGAP31	-1.65842	7.12674182813889	-8.22238	7.92001624199881e-10	4.3428806453069e-08	12.4173961124197
RECQL4	1.16516410672222	6.37282	8.21647565659372	8.05794777638384e-10	4.3972671159422e-08	12.4004119996397
ANP32E	1.15215145961111	8.46806689958333	8.21410303549933	8.1140224627355e-10	4.41328461659136e-08	12.3935902120078
SH2D3C	-1.39816	7.23440037833333	-8.21226	8.15786215931829e-10	4.42520162669042e-08	12.3882896175066
ATP13A4	-1.91642	6.65869670377778	-8.20843	8.24981182825568e-10	4.46308184671237e-08	12.3772639902306
UGT8	3.09851	5.91972993186111	8.20688558757367	8.28704357320133e-10	4.47070476907632e-08	12.3728344518698
CPAMD8	-1.28725	6.47899	-8.20601	8.30821293623876e-10	4.47070476907632e-08	12.3703247503552
KCNH8	2.30742402661111	4.09004067219444	8.18719075318473	8.77844995872695e-10	4.70656703145661e-08	12.3161654193496
TCF19	2.38194452372223	6.82128056069444	8.17412790429425	9.12057391143765e-10	4.86889050155821e-08	12.278553914773
FAXDC2	-1.17568	8.03335613330556	-8.16545	9.35524132517439e-10	4.98098719526897e-08	12.2535623950851
OCIAD2	1.17823044811111	9.65929772244444	8.16379785991709	9.40067018178494e-10	4.99200325258522e-08	12.2487967943587
POLQ	1.62721728961111	6.14914577908333	8.16034975930823	9.49609222342351e-10	5.01652215855702e-08	12.2388612959397
KCNB2	1.54193864977778	4.39061500472222	8.16033283185983	9.49656308324884e-10	5.01652215855702e-08	12.2388125170818
MAD2L2	1.78291702061111	9.01395488408333	8.15855205185183	9.54623027846825e-10	5.02959218770785e-08	12.2336807591077
CHP1	-1.11798	7.89848885052778	-8.15699	9.59004526497979e-10	5.03951883859446e-08	12.229175775672
DPYSL5	2.27206492322222	5.24165480105556	8.15460297398113	9.65731402013455e-10	5.05314895062594e-08	12.2222991984441
COX7A1	-1.92685	9.15169629077778	-8.15429	9.66606618237579e-10	5.05314895062594e-08	12.2214080267378
IGFBPL1	3.57827909127778	6.75279634319444	8.14951396445605	9.80239697666672e-10	5.11117748300149e-08	12.2076295894812
CDH2	2.91254115144444	6.39098883144444	8.14675342490703	9.88201939432226e-10	5.13941415871209e-08	12.1996707833785
ILF3	1.03429680888889	8.44704337444444	8.14418385113609	9.95672263605204e-10	5.16495388362196e-08	12.1922617485578
ASF1B	2.68290523083334	7.14858900369444	8.13955548248048	1.00927263670612e-09	5.2220801374597e-08	12.1789145119155
OR7E47P	-2.18527	7.08669	-8.13425	1.02509330777414e-09	5.2903728535996e-08	12.1636126698348
POLE	1.26006737355556	6.81034569944444	8.1307	1.03583541571277e-09	5.33217419736427e-08	12.1533568092639
ADRB2	-2.75701	7.52599939247222	-8.12565	1.05127434807241e-09	5.39787915260894e-08	12.1388014160619
SPNS2	-1.22234	6.25253166072222	-8.12075	1.06650547813344e-09	5.46218630539461e-08	12.1246498134333
ALDH2	-1.61159	10.205	-8.1182	1.07449154879458e-09	5.46256387126035e-08	12.1173102880132
MLPH	-2.27349	9.42687369897222	-8.11817	1.07458513541695e-09	5.46256387126035e-08	12.117224601701
PROSER2	-1.84408	6.05044267852778	-8.11814	1.0747003602212e-09	5.46256387126035e-08	12.1171191140842
ASL	-1.22696	7.71507677452778	-8.1068	1.11104909207957e-09	5.61901243836434e-08	12.0843939634191
FCER1A	-2.81918	6.27539883141667	-8.09859	1.13818030594126e-09	5.74183509839717e-08	12.0606575780287
C9orf40	1.55407	6.40979897694444	8.08421474294359	1.18724748755521e-09	5.97443068612881e-08	12.0191318923747
TIPIN	1.49212948227778	6.96688101586111	8.08132946495005	1.19735443550627e-09	5.99901733685824e-08	12.0107917129058
ATP2C2	-1.41542	6.31206	-8.0796	1.20346164735969e-09	6.01105261932454e-08	12.0057861272582
FXYD1	-2.57005	7.13955222502778	-8.07523	1.21902197804475e-09	6.07016353756874e-08	11.9931464669084
DKC1	1.29694126522222	8.90125232877778	8.0745874502646	1.22131245168388e-09	6.07016353756874e-08	11.991299543694
CEP55	2.96347819527778	6.36937	8.06881371464975	1.24221539438805e-09	6.1588856126183e-08	11.9746026839843
LDLR	-1.91579	7.99045388938889	-8.06148	1.26927664087196e-09	6.26228198928e-08	11.953399035866
MYZAP	-2.22783	6.94849806711111	-8.05784	1.28294611236076e-09	6.28363339838052e-08	11.942859587389
PNPLA6	-1.08829	7.97744	-8.05557	1.2915231739208e-09	6.31032593863142e-08	11.9363036544911
CD59	-1.19622	10.3189686399722	-8.05433	1.29626961010664e-09	6.31821846916473e-08	11.9326943659492
PARPBP	1.66092057838889	4.18064243019444	8.05190570756458	1.30553702195407e-09	6.34805579903886e-08	11.9256851543047
DENND3	-1.25974	6.82118973911111	-8.04613	1.32792586493133e-09	6.43969643288877e-08	11.9089549650141
SKA1	2.82377526005556	4.31694215747222	8.04539935478929	1.33076634744765e-09	6.43969643288877e-08	11.9068525822562
ADGRF5	-2.30227	10.0932125565833	-8.04279	1.34101418172153e-09	6.45166172241736e-08	11.8993047570657
RPA3	1.14812822416667	9.47504168602778	8.04229852955061	1.34296346356281e-09	6.45166172241736e-08	11.8978755834921
DSP	2.44885722416666	10.2040886356389	8.04171067873516	1.34528851645351e-09	6.45166172241736e-08	11.8961736115513
PRKCZ	-1.48823	8.32224160086111	-8.04083	1.34879605070824e-09	6.45166172241736e-08	11.8936116020793
ADAMTSL3	-1.52264	6.94098679255556	-8.04072	1.34922505915067e-09	6.45166172241736e-08	11.893298698499
PAXIP1	1.11865768105556	8.02827376719445	8.03494735588113	1.3723337931952e-09	6.52896155090071e-08	11.8765893183496
VGLL3	-2.25441	7.08426685158333	-8.03426	1.37509720954101e-09	6.52896155090071e-08	11.8746100133017
SLC7A5	2.12988593655556	7.08998534911111	8.02710464139062	1.40438586954476e-09	6.65237146984593e-08	11.8538729855738
TACC1	-1.53639	9.39557100563889	-8.02299	1.42148808317004e-09	6.70191776408605e-08	11.8419632387116
DAAM2	-1.49672	7.06136	-8.02147	1.42786671373455e-09	6.71629893157329e-08	11.8375578860183
CHAF1A	1.52088421894445	6.59184595130556	8.01135221857022	1.47107390904733e-09	6.88742468924967e-08	11.8082252747618
PGM5-AS1	-1.55101	5.79408	-8.00922	1.48036353205366e-09	6.91487400771082e-08	11.8020312826936
MIR22HG	-2.24093	8.73222665786111	-8.0076	1.4874313655611e-09	6.93184238467839e-08	11.7973446725229
BORA	1.50243531594444	6.94722881752778	8.00545338204982	1.49686437656255e-09	6.959729551764e-08	11.7911243000657
LOC101926959	-4.05293	6.35483535513889	-8.00406	1.50300804149893e-09	6.97222971710503e-08	11.7870940441003
FGFR2	-2.03478	6.07062771363889	-7.99511	1.54318024624265e-09	7.14216380480055e-08	11.7611400752533
F11	-1.39224	5.21559909266667	-7.98329	1.5979303781911e-09	7.37863549233828e-08	11.7268348443017
RIMS2	3.30086981411111	5.75364439561111	7.97484619483651	1.63822422709333e-09	7.53023386754358e-08	11.7023300584858
MAGI2-AS3	-1.30416	5.76149586997222	-7.97174	1.65329395653027e-09	7.5822315338237e-08	11.6933198723363
DRAM1	-2.21591	9.25774699205556	-7.97053	1.65921168667711e-09	7.5921162416003e-08	11.689804094097
GPT2	1.92346	5.4386	7.96942506050704	1.66463689062345e-09	7.59970765065396e-08	11.6865919263772
PZP	-1.31014	5.64352926672222	-7.9658	1.68253368754275e-09	7.66407387831266e-08	11.6760692642487
MZT1	1.40045784138889	8.91271423508333	7.95124115069319	1.75642283527557e-09	7.95949560238854e-08	11.6337781854636
TPD52	1.71306789677778	8.90456313533333	7.95102921588603	1.75752229341272e-09	7.95949560238854e-08	11.6331624206941
AUNIP	1.30167	4.58431923563889	7.95070174741748	1.75922247815317e-09	7.95949560238854e-08	11.6322109695067
PRKDC	1.38033572961111	8.49892267980556	7.94159590844904	1.80717210215107e-09	8.12180976599253e-08	11.6057494253886
MCM5	1.19833968361111	8.03095293358333	7.94018313189209	1.81472922325174e-09	8.13764911022153e-08	11.6016430770128
ABCA9	-1.58086	4.97493769936111	-7.93794	1.82677176420285e-09	8.14968280876418e-08	11.5951346590818
PSMC3IP	1.47179456294445	7.08578446180556	7.93743356548208	1.82952887277376e-09	8.14968280876418e-08	11.5936506082718
PAQR4	1.45557	6.95441981261111	7.93653604646516	1.83438621468783e-09	8.15332145951229e-08	11.591041509399
SELENBP1	-2.61991	9.11579908391667	-7.93539	1.84060920748055e-09	8.1630007028022e-08	11.5877089312766
QSOX2	1.08348296666667	6.95737027822222	7.9343744326117	1.84613846100327e-09	8.16956754486514e-08	11.5847573055523
MSRB3	-1.5967	6.97445	-7.9336	1.85034554285217e-09	8.17026755125033e-08	11.5825173956196
PLEKHG4B	2.62097619561111	5.92155468708333	7.93204411667984	1.85889332132065e-09	8.17224582373188e-08	11.5779820755714
MMP12	4.76789231183333	8.09003	7.91941223681338	1.92960242603889e-09	8.44630094469389e-08	11.5412453402753
MAMDC2	-3.5733	7.74916653027778	-7.91848	1.93495175609639e-09	8.45138343858639e-08	11.5385211052051
LAMB2	-1.57739	8.29434549391667	-7.91285	1.96743195211163e-09	8.57468884701095e-08	11.5221399581926
SCEL	-3.5631	6.22470774583333	-7.90721	2.00047819722534e-09	8.69992447021769e-08	11.5057484788763
C19orf33	-2.51739	7.58098477238889	-7.90608	2.00718423806326e-09	8.71031628814593e-08	11.5024552296402
MBNL1-AS1	-1.6083	5.67878401813889	-7.90498	2.01371037363278e-09	8.71988446985747e-08	11.4992608733967
AQP3	-2.12112	8.12028018441667	-7.90282	2.02661572104574e-09	8.75697615310106e-08	11.4929744308135
RRAS	-1.79332	8.61722501333333	-7.89427	2.0785383314695e-09	8.9430330470625e-08	11.4680799849101
SCG3	4.90025134861111	5.30833051158333	7.88358559841487	2.14532662885032e-09	9.21075447735545e-08	11.4369569158154
SYNC	-2.05415	6.4938	-7.88083	2.16291376996045e-09	9.25666152760926e-08	11.4289224668293
LDB2	-2.27513	8.72051398994445	-7.88047	2.16519363746051e-09	9.25666152760926e-08	11.4278857251562
NME1	1.67187998861111	10.3241056716389	7.87636274692137	2.19169325669054e-09	9.35014338832102e-08	11.4159147795614
HSPA12B	-1.04787	6.19535046577778	-7.87258	2.21640901469658e-09	9.43563660497094e-08	11.4048793813053
ADAMTS8	-2.29793	6.14553042805556	-7.86868	2.2421272042508e-09	9.49952059304178e-08	11.3935262546912
USP53	-1.87004	7.33302595036111	-7.86845	2.24367549545827e-09	9.49952059304178e-08	11.3928469324935
RGN	-2.07788	6.47404789258333	-7.86549	2.2634252991363e-09	9.55515880988941e-08	11.3842224673883
STMN3	1.42624135894444	8.66267627063889	7.85974936024174	2.3022301223569e-09	9.67847950813329e-08	11.367493911547
ARHGAP24	-1.28993	6.02985168822222	-7.85869	2.30948077925328e-09	9.68877601757838e-08	11.3643994702703
CHGB	4.38081563694445	6.34922	7.85667440649798	2.32330008267986e-09	9.72652953701182e-08	11.3585284601892
ITIH5	-2.04623	6.88664720627778	-7.85079	2.3641889786522e-09	9.84149695528852e-08	11.3413594743266
MFAP4	-2.89834	8.82801782694444	-7.85013	2.36877258461019e-09	9.84149695528852e-08	11.3394533814087
ARHGEF39	1.34466368627778	4.31594704702778	7.8499942955813	2.36974819800679e-09	9.84149695528852e-08	11.3390481484679
PPM1M	-1.01556	6.97432110058333	-7.84992	2.37026984502216e-09	9.84149695528852e-08	11.3388315444342
NUP205	1.04205204022222	8.31094803872222	7.84845506229559	2.38058337437796e-09	9.86402297978907e-08	11.3345588046235
EPHA2	-1.66901	6.38473931469444	-7.8455	2.40151039583445e-09	9.91003645757533e-08	11.3259456365139
C4orf46	1.41445867172222	6.09815099919444	7.84104582770668	2.4334453475959e-09	1.0008117406931e-07	11.3129453732555
KLF8	-1.18983	4.99148619097222	-7.8408	2.43519780306415e-09	1.0008117406931e-07	11.3122369188198
CHRNA5	2.03227658894445	4.22514869058333	7.83727187514879	2.46082618298202e-09	1.00928885256899e-07	11.3019341235485
SNX30	-1.27786	8.28705710547222	-7.83379	2.48633450680339e-09	1.01768243433642e-07	11.2917855640868
PTPRB	-2.14929	6.98644520869444	-7.83283	2.49345538830485e-09	1.01853109879764e-07	11.2889710824908
CELF4	2.43526307972222	4.99313418402778	7.82998887957267	2.5145507186436e-09	1.0250731101315e-07	11.2806802135591
ALDH1A2	-1.0357	5.47372922647222	-7.82521	2.55040923582487e-09	1.03759491874415e-07	11.2667454115357
CEP85	1.13718189922222	6.55767634916667	7.82314731541727	2.56610017180031e-09	1.03979798817187e-07	11.2607093345215
SYNE1	-1.71075	7.25403825405556	-7.81796	2.60586644798434e-09	1.05175441814563e-07	11.2455755598881
HPGDS	-2.54129	6.86287613822222	-7.81794	2.60606179232278e-09	1.05175441814563e-07	11.2455017893895
APOBR	-1.09672	6.44859976794444	-7.81504	2.62853793461243e-09	1.05575041013005e-07	11.2370505239979
PTPN14	-1.12124	6.19998285863889	-7.81417	2.6353527997675e-09	1.05575041013005e-07	11.2345023328059
KCNH2	1.94088	6.71218216741667	7.81397539194572	2.6368908603278e-09	1.05575041013005e-07	11.2339281376711
TMBIM1	-1.3315	9.74001509094444	-7.80653	2.69582925428552e-09	1.07721066380649e-07	11.2121735974484
WASF1	2.28973285383333	7.33401919669444	7.80398171432636	2.71627674666392e-09	1.08323613578916e-07	11.2047372430379
ITGB3BP	1.53801114411111	8.82771433205555	7.80254041459596	2.72792379180775e-09	1.08359791722222e-07	11.2005264183028
AJUBA	-1.7632	5.27701425369444	-7.79917	2.75533611527443e-09	1.09233649253679e-07	11.1906863929344
BUB3	1.38269310194444	9.83035568013889	7.7903932975499	2.82811391419241e-09	1.11899040538213e-07	11.1650292511023
CRIM1	-1.83308	8.62750103694444	-7.78961	2.83470948410671e-09	1.11940514050468e-07	11.1627367565644
ACTL6A	1.64336931288889	9.01940922888889	7.78381299122557	2.88393561627838e-09	1.13661985939222e-07	11.145793259446
PRELP	-1.69402	8.36496556605556	-7.7812	2.9064424354056e-09	1.1432573470575e-07	11.1381425738348
RGCC	-2.4313	11.3941520815556	-7.77677	2.94492885506659e-09	1.15614240012429e-07	11.1251962017271
HSD17B6	-2.68994	8.84496206738889	-7.77253	2.98222915780382e-09	1.16851266359851e-07	11.112809240754
SASH1	-1.57951	8.76794087161111	-7.76409	3.05803379442591e-09	1.19127536559306e-07	11.0881057877637
PLA2G16	-1.58235	8.71120713830556	-7.76267	3.0709131490027e-09	1.19398759987911e-07	11.0839695532531
STK39	1.45532772055556	8.24424386127778	7.75891195999696	3.10546139734647e-09	1.20509818340489e-07	11.0729593861888
KSR2	1.40544202088889	4.44474870716667	7.75491264784838	3.14261242172393e-09	1.21717420456751e-07	11.0612555627424
HAUS1	1.28415361672223	8.8367	7.75414313458759	3.14981213165229e-09	1.21754372214384e-07	11.0590034205755
TICRR	1.02631703627778	5.08018394613889	7.75336649483455	3.1570954419997e-09	1.21754372214384e-07	11.0567303580873
FILIP1	-2.28635	5.89420165252778	-7.75207	3.16926353344903e-09	1.21814416840891e-07	11.0529444656422
FAM136A	1.05986138322222	9.56944	7.75094003948507	3.17996066614915e-09	1.21993205859741e-07	11.0496282210906
LOC101929398	-1.50489	5.49675120644444	-7.74801	3.20775873062572e-09	1.2282611655654e-07	11.0410623524063
SOX4	2.04511784727778	10.0071777168611	7.74186343721121	3.26698821660196e-09	1.24163939211536e-07	11.0230558907052
WHSC1	1.19226594788889	6.34965387433333	7.74183031605952	3.26731016013308e-09	1.24163939211536e-07	11.0229589106053
WIF1	-4.75134	8.68972975719444	-7.73686	3.31602216242783e-09	1.25778216570735e-07	11.0083942409136
PSIP1	1.50186829033333	9.75157880011111	7.73441295362659	3.34022290498668e-09	1.26303692921489e-07	11.0012376740715
FGFR4	-1.0937	6.26409250755556	-7.73419	3.34239417315402e-09	1.26303692921489e-07	11.0005981297296
ONECUT2	2.46809152794445	4.98389644752778	7.73319987205015	3.35230320487481e-09	1.26441357703119e-07	10.9976847003826
PKNOX2	-1.57785	6.35470311111111	-7.72504	3.43467603237059e-09	1.28825887838673e-07	10.9737937299587
CD55	-2.03799	9.77540090397222	-7.71539	3.53481482727095e-09	1.32170314591034e-07	10.945509893709
ADAMDEC1	3.35657999861111	7.28155676391667	7.71518990873684	3.53694285540208e-09	1.32170314591034e-07	10.9449175711616
KIF18A	2.21856766972223	5.36808241252778	7.71194359275271	3.5713030628924e-09	1.33207623856018e-07	10.935402646226
OXCT1	1.42580569072222	8.71802773358333	7.71037	3.58806424213814e-09	1.3358588255001e-07	10.9307943550187
PRSS8	-1.88194	7.18224469730556	-7.70832	3.61007788458885e-09	1.34157940392483e-07	10.9247745496961
CD109	-1.14947	5.75465192061111	-7.70643	3.6304767882241e-09	1.34667998363188e-07	10.9192289798543
EMP2	-1.6371	10.7974231316667	-7.70483	3.64778895964412e-09	1.35061896177355e-07	10.9145469424311
CAV2	-2.89506	10.0504613893056	-7.69226	3.78699044146519e-09	1.39703254329664e-07	10.8776883720544
RNF183	3.34187	6.60347562822222	7.68916401003739	3.82210241039491e-09	1.40741249159414e-07	10.8686051695147
RNF180	-1.35565	4.77769782794444	-7.68402	3.88115106669085e-09	1.42655277549644e-07	10.8535162271575
C16orf89	-3.17858	8.55926414716667	-7.68073	3.91945194003516e-09	1.43543315488054e-07	10.8438512839608
TMEM243	-1.58515	9.68626667686111	-7.68072	3.91953847236819e-09	1.43543315488054e-07	10.8438295552517
CDCA4	1.49271445727778	7.74337627452778	7.6775006742306	3.95733757995171e-09	1.44403462976213e-07	10.8343835793739
SLCO4C1	-2.03028	6.23966318913889	-7.67605	3.97453621124063e-09	1.4476925308055e-07	10.8301154734014
PPFIBP1	-1.19542	5.99182	-7.6729	4.01200781747847e-09	1.45631296121177e-07	10.8208799082669
ERG	-1.64348	6.41348845005556	-7.67226	4.0196218750039e-09	1.45631296121177e-07	10.8190138300612
DDX11	2.03707283683333	6.82457188758333	7.67224458106124	4.01985390452923e-09	1.45631296121177e-07	10.8189570190111
LMNB1	2.67849	7.85911337808333	7.67053488388447	4.04040375233403e-09	1.46113453975535e-07	10.8139384709549
MIS18A	1.42835548011111	6.91776309633333	7.66809233186408	4.06994671360776e-09	1.46918523674223e-07	10.8067682229135
LOC101929340	-1.48579	4.55703903341667	-7.66673	4.08657311113417e-09	1.47255283588529e-07	10.8027557503255
KL	-2.34949	5.53761	-7.65954	4.17518219316866e-09	1.50180038281552e-07	10.7816431577739
SGMS1	-1.42169	8.37210950808333	-7.65678	4.20970510194704e-09	1.50970365509462e-07	10.7735385404771
CLDN5	-2.11258	9.51818928686111	-7.65655	4.21254089994179e-09	1.50970365509462e-07	10.7728757632795
MAML2	-1.3579	6.90751892947222	-7.6552	4.22949222093231e-09	1.50970365509462e-07	10.7689232130992
FBLN5	-2.42697	8.65903619697222	-7.6544	4.23964207651148e-09	1.50970365509462e-07	10.7665641391579
HEG1	-1.44073	9.27631631855555	-7.65421	4.24204357222186e-09	1.50970365509462e-07	10.7660067991184
YAP1	-2.04945	7.96298262466667	-7.64813	4.31972528505981e-09	1.5346432487187e-07	10.7481465157055
CCDC68	-2.58951	6.82588298122222	-7.64518	4.35796239202376e-09	1.54550655726972e-07	10.7394727891048
FIBIN	-2.13315	7.87642335097222	-7.6391	4.43776807317929e-09	1.56829635636926e-07	10.7216121714233
KIAA1524	1.36292637866667	4.28750256522222	7.63511397090498	4.4908980227045e-09	1.58429774825444e-07	10.7098988131624
ORC1	1.59948	4.45166061486111	7.62721066642903	4.59816038499487e-09	1.61648568656466e-07	10.6866675383804
RBBP8	1.42188	9.28312	7.62297397172546	4.65672319449043e-09	1.63422638854995e-07	10.6742114384581
INMT	-3.10269	9.48497002547222	-7.62036	4.69327904937412e-09	1.64419579752292e-07	10.6665152925184
RAB11FIP1	-1.58697	9.39862989372222	-7.61758	4.73232693770988e-09	1.655002171162e-07	10.658360423302
CDK4	1.08307948988889	9.82340092711111	7.61454666018075	4.77546439351713e-09	1.66719889267789e-07	10.6494293320682
PROS1	-2.07323	7.44486739947222	-7.61261	4.80319932601033e-09	1.6739854784035e-07	10.6437296528964
DSN1	1.18347	6.83659	7.61150172580886	4.81911680657761e-09	1.67663720758499e-07	10.6404733685225
HIST1H1E	1.02010227683333	4.19257866036111	7.60991747438579	4.84198813528862e-09	1.68169498419947e-07	10.6358132945089
NARF	1.09823738572222	7.40412	7.60616121196304	4.89665577842489e-09	1.69775974145766e-07	10.6247632457264
RASL12	-1.85808	7.08633510016667	-7.60108	4.97160172786917e-09	1.71728300088302e-07	10.6098131354109
CBFA2T2	1.78612200483334	6.14114514591667	7.60061648328818	4.97849524513884e-09	1.71728300088302e-07	10.608449361623
STAT6	-1.0934	8.53352676372222	-7.59897	5.00307209307505e-09	1.72281555914951e-07	10.6036025385274
ANXA11	-1.09055	8.04318	-7.59618	5.04494969761127e-09	1.73140776542966e-07	10.5953984014665
EFCC1	-1.35109	5.61472517138889	-7.59617	5.04518442971724e-09	1.73140776542966e-07	10.5953526078587
PEAR1	-1.80971	6.15663026269444	-7.58953	5.14627284327015e-09	1.76310084387688e-07	10.5758267984248
SS18L1	1.42462	8.52495236363889	7.57626395219288	5.35463672514909e-09	1.82926962314165e-07	10.536762197355
ZFP69B	1.56749	4.37824495902778	7.57162681232927	5.42945450156425e-09	1.85069193221394e-07	10.5231050482777
HNF1B	-1.03351	7.09398759077778	-7.56582	5.52470352711416e-09	1.87998300967347e-07	10.5059881585165
PPARG	-2.38758	7.34660798447222	-7.56395	5.55563757628269e-09	1.88732677864997e-07	10.5004925281603
CTSH	-1.8192	12.0804064990278	-7.5605	5.61334430931472e-09	1.90372562718759e-07	10.4903218535223
ODAM	-1.86424	4.73605812369444	-7.55979	5.6252840330283e-09	1.90457393460534e-07	10.4882305632408
PEBP4	-3.28854	7.80333896958333	-7.55631	5.68426186979925e-09	1.92131859749881e-07	10.4779650424752
SOCS2	-2.30847	7.07627106747222	-7.55291	5.74231073767915e-09	1.93445890443452e-07	10.4679646927812
ESYT3	-1.4485	5.03419422941667	-7.54959	5.79972035182949e-09	1.94720215533956e-07	10.458173402304
CKAP5	1.19795054972222	8.20890142613889	7.54937636709955	5.8034290011723e-09	1.94720215533956e-07	10.4575442235977
HYLS1	1.93442861905556	7.51743000691667	7.5490509703223	5.80908715751234e-09	1.94720215533956e-07	10.4565850818824
SUZ12	1.00438914294445	9.82788130208333	7.54717836563436	5.84175749262212e-09	1.95490587800368e-07	10.4510651777079
SLMO1	1.22960441066667	5.43171666827778	7.54516932482168	5.87701476257969e-09	1.96344835917377e-07	10.4451427160995
GGCT	1.16533759994445	10.2721467850278	7.54229413766947	5.92784692030513e-09	1.97715740503863e-07	10.4366662487623
CREB3L4	1.17167070716667	7.01046763402778	7.54043594013203	5.96093536238823e-09	1.98491278345927e-07	10.4311875829257
MSI2	1.69405527894444	6.17212094247222	7.53666893836252	6.02858751892952e-09	2.00413290847576e-07	10.4200800066636
NCAPD3	1.60293722383334	8.03390486897222	7.53080199160651	6.13550238959249e-09	2.03632076841426e-07	10.4027776618838
E2F2	1.08046824255556	5.50885622488889	7.52776838795785	6.19153433765785e-09	2.05154304432837e-07	10.393829875671
LOC730101	1.75301419716667	6.32062108113889	7.52197042309547	6.30006865098597e-09	2.08408336570895e-07	10.3767259553622
ANLN	2.90067743594445	6.56147	7.51531261314723	6.42707367118527e-09	2.11569200017696e-07	10.3570814725394
PFKP	1.37673166427778	9.15213362752778	7.50910308467656	6.54785942593531e-09	2.14844317651949e-07	10.3387558111787
JDP2	-1.02812	5.59531350063889	-7.5085	6.55972908940179e-09	2.14866502451501e-07	10.3369732173275
APLP1	1.41752188116667	6.24497338386111	7.50798596509855	6.56983160773952e-09	2.14866502451501e-07	10.3354585535439
COL4A3	-2.02455	5.83358640697222	-7.50468	6.6352489312778e-09	2.16162275792771e-07	10.3257065903157
MARC2	-1.22547	7.61128240030556	-7.50419	6.64504756321693e-09	2.16162275792771e-07	10.3242541623046
ANPEP	-2.232	6.85898797894444	-7.50383	6.65230057323508e-09	2.16162275792771e-07	10.3231804444821
TBC1D2	-1.35049	6.97534	-7.4968	6.79398290474154e-09	2.19949223073683e-07	10.3024376852957
ECSCR	-1.95242	8.41722480663889	-7.49643	6.80154195936262e-09	2.19949223073683e-07	10.3013432031026
RCCD1	1.32099671188889	7.89127251838889	7.49382406242577	6.8549252073718e-09	2.21320857215289e-07	10.2936482488992
KCNJ15	-2.16864	6.88376463611111	-7.49082	6.91703017976028e-09	2.22969252391985e-07	10.2847711513362
LINC00963	-1.07794	5.51054556088889	-7.48432	7.05319845990794e-09	2.26634540959367e-07	10.2655834212127
PPAP2B	-1.60505	9.34140566466667	-7.48351	7.07034171243596e-09	2.26824205747608e-07	10.2631940294578
SOX2	2.61114353983334	6.55129	7.47973271666397	7.15101549522438e-09	2.29048161393862e-07	10.2520271050815
FHOD1	-1.25698	7.58755188613889	-7.47808	7.1865480746899e-09	2.29496341997308e-07	10.2471485652258
LATS2	-1.62797	8.27478	-7.47803	7.18775400873673e-09	2.29496341997308e-07	10.2469834168173
H2AFY2	1.53965257622222	7.64222970722222	7.47269538512969	7.30369255032867e-09	2.32096396808004e-07	10.2312340535614
SLC22A3	-2.51672	5.52503670722222	-7.4718	7.32339429184296e-09	2.32356561973426e-07	10.2285825957732
ICAM2	-1.60052	8.32866169186111	-7.46982	7.3669955087274e-09	2.33373002151664e-07	10.2227400212946
TMPO-AS1	1.74971073533333	4.73737783377778	7.4577612478575	7.63869948886536e-09	2.41222718287659e-07	10.1870928495189
C1QTNF2	-1.52937	5.99613609355556	-7.45387	7.72843569749902e-09	2.43295013946697e-07	10.1755976249638
CSTF3	1.22677582294445	7.66975980841667	7.45081547766901	7.79975940133261e-09	2.45157858192353e-07	10.1665558507548
NUP85	1.14850789983334	8.99805734613889	7.44832016889311	7.85845546691005e-09	2.46618620321583e-07	10.1591766989567
SUMF1	-1.12155	9.01771	-7.44694	7.89109962644054e-09	2.47068289173659e-07	10.1550965551764
NUP210	1.14989168344445	6.64688848622222	7.44668032270289	7.897271743744e-09	2.47068289173659e-07	10.154327009339
BEND3	1.12622701161111	6.20310544552778	7.44182839756786	8.01325872799758e-09	2.49814388230324e-07	10.1399764151269
PHGDH	1.85652171077778	7.16379	7.44150285962626	8.02110218103274e-09	2.49814388230324e-07	10.1390134884248
CISH	-1.12406	7.09305763288889	-7.44146	8.02218759964566e-09	2.49814388230324e-07	10.1388803076971
CYBRD1	-1.9185	8.32001054522222	-7.43996	8.05827966800826e-09	2.50188780586696e-07	10.1344620466968
PDZD2	-1.58905	4.95052924369444	-7.43449	8.19204839612719e-09	2.53538872063574e-07	10.118257393884
PRKG1	-1.172	5.98642644427778	-7.43356	8.21494824497429e-09	2.53858255184282e-07	10.1155098718275
AR	-1.1263	6.08774	-7.43282	8.23321605623436e-09	2.54033741282497e-07	10.1133235876287
FAM216A	1.26383211983333	7.11643838586111	7.43162415099627	8.26284443552411e-09	2.54217151172046e-07	10.1097879686798
LINC00312	-1.55445	6.21083592636111	-7.43156	8.26435656716697e-09	2.54217151172046e-07	10.1096078629179
ESCO2	1.19988408477778	4.01013212422222	7.43088086697264	8.28132850762535e-09	2.54351488516548e-07	10.107588640308
SPOCK2	-1.39003	7.36296283827778	-7.42771	8.3605483449311e-09	2.56005318744104e-07	10.0982179374248
AOX1	-2.2187	6.43860048380556	-7.42095	8.53236280401416e-09	2.60475868414828e-07	10.0781959461365
TMEM106C	1.54284366583333	9.60397390641667	7.41365098599688	8.72171444578286e-09	2.65854193053553e-07	10.0565920748145
WWC2	-2.00056	6.90628208066667	-7.4117	8.77308899485805e-09	2.66968687831476e-07	10.0508114230064
LOC730102	-1.6441	6.04343390091667	-7.41126	8.78473703950147e-09	2.66968687831476e-07	10.0495054960112
DTL	2.15495786855556	7.63586048394444	7.40161151745081	9.04341401480659e-09	2.73195864793962e-07	10.0209415473787
RAP1A	-1.11059	7.82649446372222	-7.4016	9.04379987523498e-09	2.73195864793962e-07	10.0208995526672
ICAM4	-2.16769	5.21006	-7.39912	9.11138756284658e-09	2.74826142945712e-07	10.0135712260055
HHIP-AS1	-1.50959	6.39025503891667	-7.39707	9.16780371685662e-09	2.7611509134694e-07	10.0074957024932
MEX3B	2.13583908172222	5.65667858358333	7.39646105092402	9.18467381488693e-09	2.76210928331749e-07	10.0056862017136
PTPRE	-1.35751	6.76131580747222	-7.39086	9.34073470795839e-09	2.80486139392697e-07	9.98910285742451
MSMO1	-1.10166	9.84873429252778	-7.38477	9.5135215710247e-09	2.85250151235821e-07	9.97106235505512
HOOK1	1.65120109994445	7.41831161619444	7.38169886493751	9.60202791964174e-09	2.87476737968028e-07	9.96194800795935
MST1L	-1.22228	5.68065669383333	-7.38077	9.62877674632962e-09	2.87840121539727e-07	9.95920995255549
DKK3	-1.37281	9.19583829294444	-7.38027	9.64334630533016e-09	2.87840121539727e-07	9.95772178598092
LSM4	1.11236	9.13836366163889	7.3798043726628	9.65695833700359e-09	2.87840121539727e-07	9.95633345364964
IL4R	-1.20817	8.20114948608333	-7.37923	9.67367481666721e-09	2.87913103429982e-07	9.95463116426323
BTNL9	-1.58942	6.07493789205556	-7.37801	9.70919309050998e-09	2.88544635306923e-07	9.95102397633854
UBL3	-1.20203	9.35369	-7.37304	9.85557921388938e-09	2.9187749424649e-07	9.93629517404855
PPM1E	2.87469931266667	4.92450639044444	7.37271934818942	9.86521626909585e-09	2.9187749424649e-07	9.93533322083916
RIMBP2	2.40872482994444	4.84447	7.37224912375562	9.87919760990895e-09	2.9187749424649e-07	9.93393929839566
RAE1	1.11431505255556	8.51195386594445	7.37153143899053	9.90057537616139e-09	2.92081448122165e-07	9.93181177129273
C15orf52	-1.5824	6.11787649261111	-7.36911	9.97294382702463e-09	2.93786910197854e-07	9.92464357001009
CLDN18	-3.73219	8.08312287547222	-7.36723	1.00295914597517e-08	2.95024965111268e-07	9.91906874209237
LINC00673	1.64489895888889	5.64336289416667	7.36612695678911	1.00630677519424e-08	2.95578812469354e-07	9.91578904463295
SEPT3	2.07702791255556	6.68178964933333	7.36384912746935	1.01323581180572e-08	2.97181474512028e-07	9.90903514132321
HLTF	1.24771504577778	9.00801409677778	7.36262463599052	1.01698055029305e-08	2.9784688714606e-07	9.9054042538132
HILPDA	1.34538119488889	8.13702499944444	7.35952240543768	1.02653049458182e-08	2.9976023545589e-07	9.89620484467262
C12orf56	2.15747613094445	4.50461601341667	7.35925619128311	1.0273542204775e-08	2.9976023545589e-07	9.89541536774908
PRDM6	-1.73295	6.43293544869444	-7.35906	1.02797008243954e-08	2.9976023545589e-07	9.89482552563923
PTPN21	-1.39265	5.54860505513889	-7.35845	1.02984876209838e-08	2.99874721073351e-07	9.89302840011778
PDCD2L	1.19860832805555	7.13962258219444	7.3561316463303	1.03707231829622e-08	3.01542972779531e-07	9.88614882714616
OLFML1	-1.88282	7.49637452677778	-7.34991	1.05671020280045e-08	3.0637004572285e-07	9.86768558436765
PODXL2	1.81340784055556	5.63524	7.34317606514091	1.07836835582669e-08	3.11212899007135e-07	9.84772
LHX2	3.70730559455556	5.82646110866667	7.34280266906789	1.0795828797512e-08	3.11212899007135e-07	9.84660880967149
MYCT1	-1.484	6.61784274138889	-7.34232	1.08116019726307e-08	3.11222990307726e-07	9.8451718418556
KIAA0040	-1.21355	7.26399114797222	-7.34158	1.08355995345256e-08	3.11469462973209e-07	9.84298963237803
SLC20A1	1.02494631127778	9.40348351102778	7.33979115523558	1.08942890796809e-08	3.12711037466403e-07	9.83767301933878
OSCAR	-1.71108	6.14917148508333	-7.3364	1.10063126972296e-08	3.15477818064483e-07	9.82760398599593
CDC25A	1.35073191661111	4.33289968013889	7.33519632434918	1.10462661515218e-08	3.15726068939885e-07	9.82403762258332
ARHGEF19	1.43169396866667	6.34907829855556	7.33363165821426	1.10985058760508e-08	3.16770509296787e-07	9.81939396196624
BIK	2.47874218216667	7.46285106563889	7.33235903805778	1.11411790069867e-08	3.17539337827663e-07	9.81561688148788
CRMP1	2.61572542416667	7.99656448708333	7.32540414866002	1.13773334609076e-08	3.22736844888968e-07	9.79497250979812
CPED1	-1.66767	6.39463	-7.32468	1.14023362430571e-08	3.22736844888968e-07	9.79281193206607
AOC3	-2.40291	9.49617120108333	-7.32064	1.15420006555421e-08	3.25742701018439e-07	9.78082952412873
UNC13A	1.13882437622222	5.10863632094444	7.31923862725986	1.15909102176681e-08	3.26614515049457e-07	9.77666761821993
CABYR	1.49014577477778	4.28534954011111	7.31882840869742	1.16052632583607e-08	3.26614515049457e-07	9.77544959485517
SRRM4	1.51299366916667	4.50702	7.31769234079587	1.16451066446935e-08	3.27279396912633e-07	9.7720762970053
PTH1R	-1.07911	5.62929	-7.30752	1.20081679061361e-08	3.36545583580444e-07	9.74185940219483
PECAM1	-1.802	9.54194979658333	-7.30214	1.22046990323567e-08	3.41579225761339e-07	9.72588146913286
NEDD9	-2.03067	8.04925858638889	-7.29766	1.23708718547792e-08	3.44026985406624e-07	9.71257115915717
ABCA3	-1.90071	8.78261512777778	-7.29758	1.23736340517424e-08	3.44026985406624e-07	9.7123514234333
NEMP1	1.42656265461111	6.03888290663889	7.2970056108145	1.23952739558133e-08	3.44026985406624e-07	9.71063164167054
NUP155	1.48856116611111	7.35878392194444	7.29636260208097	1.24193580493633e-08	3.44026985406624e-07	9.70872114070046
AFAP1L1	-1.37466	6.57794	-7.29612	1.24285481124649e-08	3.44026985406624e-07	9.70799310394861
FOXF2	-2.34355	7.5555	-7.29436	1.24946360145844e-08	3.45382548134656e-07	9.70277342387803
MYADM	-1.76444	10.2128777529167	-7.2917	1.2595506218347e-08	3.4721956281424e-07	9.69485960364149
PTRF	-1.81699	8.69400962361111	-7.28985	1.26660990761816e-08	3.48689240461486e-07	9.6893588189968
NDC1	1.17665249594445	7.29422998702778	7.28867285284897	1.27110689428309e-08	3.49450490732131e-07	9.68587061126931
GNAZ	1.49307624533333	6.59862847072222	7.28748015738327	1.27569297730158e-08	3.49758268871856e-07	9.68232598212896
P2RY1	-1.75956	4.34379344355556	-7.28659	1.27913862837153e-08	3.50227115086962e-07	9.67967117886359
CAV1	-2.67885	11.3140066070556	-7.28391	1.28953487033155e-08	3.52118053429234e-07	9.67170421947841
ZBED2	-2.71127	6.37430125616667	-7.28114	1.30034027310599e-08	3.54588734743322e-07	9.66349150094778
CDK5R1	1.86800652516667	4.96171686013889	7.27618836987608	1.31994818484524e-08	3.58637812290487e-07	9.64876118880673
PIF1	1.51793207127778	5.51968827413889	7.27604478221329	1.32052081139715e-08	3.58637812290487e-07	9.64833430315072
SKA3	1.60940176516667	6.32542492736111	7.2727876290356	1.33357792114894e-08	3.61211662696168e-07	9.63865031343441
RXFP1	-2.0546	5.04070499802778	-7.2721	1.33636509348981e-08	3.61481383666633e-07	9.63659545237465
TDRP	-1.28094	5.98792117580556	-7.27151	1.33871808190069e-08	3.61633094707819e-07	9.63486403023959
ACVRL1	-1.7041	7.15961337477778	-7.26603	1.36107415074539e-08	3.66937872375525e-07	9.61856375987359
RFC2	1.00492	7.87666218383333	7.26527862390409	1.36417862401781e-08	3.66937872375525e-07	9.61632142476436
PHLDA3	-1.10336	6.82724666994444	-7.26509	1.36495081260626e-08	3.66937872375525e-07	9.61576447200364
SMC4	1.39489629822222	8.86060419133333	7.26492687621935	1.36562932828197e-08	3.66937872375525e-07	9.61527534229993
COQ3	1.08739572961111	7.74614130652778	7.26278567722074	1.37449388974283e-08	3.68828619695751e-07	9.60890727674962
RNF128	-2.75774	7.53308112322222	-7.26078	1.38284782596223e-08	3.70086024934906e-07	9.60294351429916
TFAP2A-AS1	1.50645988083334	5.08671505247222	7.25917776983958	1.38956227066308e-08	3.70899167456484e-07	9.59817622434324
AGPAT5	1.44919486916667	7.59881542952778	7.25808313964741	1.39416688106581e-08	3.71429256844543e-07	9.59492022633815
TBPL1	1.08978896955556	9.03962269866667	7.25783102855468	1.39522957871135e-08	3.71429256844543e-07	9.59417030246188
SNRPB	1.09075633566667	10.5758958060556	7.25401874470214	1.41139916945241e-08	3.74745050531319e-07	9.5828296996045
IL6R	-1.50708	6.64859	-7.25229	1.4187902595448e-08	3.76212465799665e-07	9.57768913650086
LRRN4CL	-1.46815	5.84867216194444	-7.2508	1.42520528609568e-08	3.77417552075127e-07	9.5732490986956
MOB3B	-1.39413	7.43751994208333	-7.24986	1.42925885412756e-08	3.77994946493316e-07	9.57045379305873
STXBP5L	1.75318059538889	3.80507479602778	7.24710643224117	1.44120154782972e-08	3.80185287342295e-07	9.56226407429755
PLAC9	-2.68078	7.80606	-7.24694	1.44194589750666e-08	3.80185287342295e-07	9.56175588489721
SLC16A4	-2.0377	7.39255348352778	-7.24553	1.44807634893391e-08	3.80974350001791e-07	9.55758039731483
PXMP2	1.27681661388889	7.87241013522222	7.24106089141507	1.46778738640071e-08	3.85657313413801e-07	9.54427390700001
GPX3	-2.59941	10.9060043543333	-7.23947	1.47487028232591e-08	3.86420604722753e-07	9.5395360063444
CPQ	-1.24731	7.83816035344444	-7.23918	1.47614730143578e-08	3.86420604722753e-07	9.5386842028565
DIRAS2	3.59720967305556	4.54437706686111	7.23911773957115	1.47643731721712e-08	3.86420604722753e-07	9.53849085781941
PLK4	1.36216702811111	4.51604	7.23408790129616	1.49906743877311e-08	3.91835257085526e-07	9.52351996162752
WWTR1	-1.56702	7.94798852038889	-7.23362	1.50116843138149e-08	3.91876814706949e-07	9.52214154097312
INSM1	6.12375867833333	7.26859068222222	7.23304847924485	1.50378747253119e-08	3.92053325687429e-07	9.52042593801099
GPIHBP1	-2.18556	7.00878666827778	-7.23137	1.51144815267642e-08	3.93542093843323e-07	9.51542491085685
SASS6	1.14923477988889	5.35022123461111	7.22707051972272	1.53122629923113e-08	3.98178034693106e-07	9.5026296912995
RIBC2	1.87375697266667	6.64955263394444	7.22638676225154	1.53439679121758e-08	3.98488968468206e-07	9.5005939667898
POU3F2	2.71328984738889	4.93972772086111	7.22243364979635	1.55285721556634e-08	4.02764855435901e-07	9.48882373808674
CHTF18	1.14028946094445	6.12937645363889	7.21961275683884	1.56616730321701e-08	4.04869634755756e-07	9.48042383312535
EDN1	-2.27421	8.10481351183333	-7.21944	1.56699135112863e-08	4.04869634755756e-07	9.47990613172605
CEP295	1.00371526477778	6.18710074805556	7.21849445646626	1.57147571518728e-08	4.05509059549415e-07	9.47709363062216
GYPC	-1.66204	8.72810998036111	-7.21641	1.58140170207846e-08	4.07549233029902e-07	9.47089669762184
DAPK2	-1.42284	6.15190208572222	-7.21217	1.60184603261112e-08	4.11766255949807e-07	9.45825467941526
S100A10	-1.60605	12.0729529230556	-7.21114	1.60686368175483e-08	4.12530562775201e-07	9.45517661608301
BARD1	1.40579101666667	6.95258999444444	7.20904255650753	1.61707440974728e-08	4.14098280638202e-07	9.44894244934721
ENO2	2.32205056338889	8.16348680169444	7.19645460688514	1.67988370811467e-08	4.29219768941141e-07	9.41143926507762
NPC2	-1.24938	11.9657254430556	-7.19169	1.70427715174908e-08	4.34773813465798e-07	9.39725089651229
PHF19	1.34285243427778	7.11559024597222	7.18918541480807	1.71727031429173e-08	4.37535324142586e-07	9.38977615392491
LOC101928076	1.75871	5.13467000202778	7.18164495473124	1.75694006403164e-08	4.46515032142248e-07	9.36729996345969
HSPB3	-1.20248	4.93289628013889	-7.17955	1.76811844885796e-08	4.48790719239055e-07	9.36105811344681
SCN4B	-2.70162	7.39505	-7.17824	1.7751340118427e-08	4.50005392273541e-07	9.35716085086983
VWF	-1.66701	9.18017050066667	-7.17618	1.78627111435882e-08	4.51548312830564e-07	9.35100553356023
SLC38A1	1.50404167422222	9.06052582905556	7.17614022796749	1.78648302567672e-08	4.51548312830564e-07	9.35088878570377
EGFL7	-1.35748	7.37125348694444	-7.17587	1.78793350488934e-08	4.51548312830564e-07	9.3500900479308
SPRYD7	-1.22848	5.39100827538889	-7.17411	1.79752915982219e-08	4.53201144527621e-07	9.34482226326402
ABCA6	-1.9311	5.75399502608333	-7.16653	1.83929342183972e-08	4.62781819941444e-07	9.32221760227913
SCAMP5	1.20222060066667	6.23603670861111	7.16561811031221	1.84435626331226e-08	4.63477771324757e-07	9.31951
CD93	-1.9776	10.2899730040278	-7.16498	1.84790640118863e-08	4.63732988655712e-07	9.31761977772162
INPP5A	-1.19692	6.10091556216667	-7.16421	1.85226616213144e-08	4.63732988655712e-07	9.31530059253005
EPDR1	-1.84887	8.99221641508333	-7.1622	1.86354159381615e-08	4.65579016215111e-07	9.30932782803923
SLC1A1	-2.06665	6.64763665291667	-7.16152	1.86740164843921e-08	4.65579016215111e-07	9.30729140182901
PDE8B	-1.64597	6.18429155986111	-7.16033	1.87412666883521e-08	4.66313218870846e-07	9.30375355951943
ZCCHC24	-1.38748	8.67760776505555	-7.15865	1.88373118427994e-08	4.68125758221488e-07	9.29872285212439
PIEZO1	-1.41239	8.32555906652778	-7.15377	1.91181062236225e-08	4.73936444086582e-07	9.28416106902204
CLEC1A	-1.82416	6.57295550869444	-7.15216	1.9211191659945e-08	4.75659676694516e-07	9.27938090571271
FOXF1	-2.48503	8.25033754227778	-7.14817	1.94451816103986e-08	4.80863136907148e-07	9.26746652320857
CSRNP1	-2.15618	8.36908202619444	-7.1406	1.98969451598662e-08	4.90831853766431e-07	9.24486380074821
FSTL3	-1.21901	6.80630535811111	-7.14006	1.99295433775875e-08	4.90938608090393e-07	9.24325275101494
DEK	1.08482136211111	11.4086943178333	7.13966637715245	1.99531737250188e-08	4.90938608090393e-07	9.24208655304622
CXorf36	-1.11677	5.82783738397222	-7.13922	1.99799322075331e-08	4.90938608090393e-07	9.24076764298396
ROR1	-1.46585	6.02810787244444	-7.13892	1.99985894172309e-08	4.90938608090393e-07	9.23984908495252
PRICKLE2	-1.33963	7.30673839111111	-7.13805	2.00510702802805e-08	4.91628854417716e-07	9.23726986249697
LGALSL	-1.49175	8.36166519013889	-7.13669	2.01341251858856e-08	4.930661554927e-07	9.23320181631709
FAM221A	1.36318938444444	8.31552738122222	7.13559010148806	2.02013751185519e-08	4.94113392142131e-07	9.2299201799334
DUSP6	-1.65643	10.2034	-7.13503	2.02357592139182e-08	4.9435518786641e-07	9.22824653736068
MYO5C	-1.22463	8.90505334197222	-7.13018	2.05358921272049e-08	5.00894553956219e-07	9.21375722912578
NCAPD2	1.42347441316667	7.45141	7.12989962226451	2.05530844281555e-08	5.00894553956219e-07	9.21293367463644
RASSF8	-1.009	4.23188145180556	-7.12902	2.06078443917627e-08	5.01026006393525e-07	9.21031511975361
QKI	-1.12416	7.32486999636111	-7.12534	2.08394417697275e-08	5.06039826078617e-07	9.19931684075183
OGDHL	1.89710527283333	5.27309136402778	7.12366741102643	2.09453714366223e-08	5.08000781513943e-07	9.19432705566966
LOC101926944	-1.02767	3.78106641363889	-7.12251	2.10188466477183e-08	5.09170836139624e-07	9.19088083218065
ELOVL4	2.17314750072222	5.02789883163889	7.11927656624304	2.12262826768845e-08	5.1357932630318e-07	9.18121606110161
MYO19	1.17078	6.87069614408333	7.11422911017603	2.15539025994797e-08	5.198632181805e-07	9.16614252193075
SLC39A8	-1.71716	7.28638122705556	-7.11409	2.15632842864899e-08	5.198632181805e-07	9.16571426073661
HIST1H3B	1.52847	3.89905820088889	7.11190186161193	2.17066736681057e-08	5.2269566580991e-07	9.15919182372173
OSR1	-1.93877	5.38412707808333	-7.10672	2.20508787830265e-08	5.30351231183184e-07	9.14370901547607
FOXD1	2.85610384166667	5.86050448188889	7.10513565692644	2.21570731641246e-08	5.32270927831989e-07	9.1389810178778
EMC9	1.46187529955555	7.54013201133333	7.10406955766121	2.22288942677598e-08	5.33361304909781e-07	9.1357962223486
HMGB3	1.24323508366667	7.32855	7.09653297418771	2.27433650088341e-08	5.44410868936256e-07	9.11327934586425
GHR	-2.62907	6.23913060041667	-7.09562	2.28066818346537e-08	5.45279659646301e-07	9.11054343302794
CPM	-2.2189	8.03303167288889	-7.09369	2.29402268413706e-08	5.47490644386679e-07	9.10479779477876
RILPL1	-1.07742	7.19072585947222	-7.09351	2.29534211383681e-08	5.47490644386679e-07	9.10423194071774
RHNO1	1.00201377094445	7.33949418619444	7.09176096881348	2.30753125795691e-08	5.48569226776664e-07	9.0990198065336
ADGRE5	-1.90247	8.84931546308333	-7.08529	2.35335763704067e-08	5.5819415080163e-07	9.07966763850928
LOC646903	2.51434616511111	4.75082214205556	7.0844277520615	2.35949763477796e-08	5.5819415080163e-07	9.07710343909256
CASP12	-1.16103	4.35888531566667	-7.08349	2.3662438676081e-08	5.58995263548944e-07	9.07429374681797
STRBP	1.11879517916667	6.87686814291667	7.0831730452542	2.3685066174456e-08	5.58995263548944e-07	9.07335314386933
ZEB2	-1.07421	6.47608061363889	-7.07952	2.3949227836569e-08	5.64569472563232e-07	9.06243822278975
PHLDB2	-1.64335	6.22521116736111	-7.07772	2.40806256209536e-08	5.66343758048045e-07	9.05705375357627
RIN2	-1.18423	10.1651917162222	-7.07572	2.42270920403846e-08	5.68315366541912e-07	9.0510863258457
TSPAN18	-1.44238	6.72015205277778	-7.07543	2.42489484410816e-08	5.68315366541912e-07	9.05019893411749
SGMS2	-2.2401	6.3192	-7.07445	2.4321033572247e-08	5.69343545770733e-07	9.04727786616046
SPATS2	1.17371707505556	7.05106022763889	7.0739237804192	2.43599753153504e-08	5.69594370670286e-07	9.04570345121052
SNX25	-1.33173	7.32199596944444	-7.07208	2.44966829716034e-08	5.7212796954165e-07	9.04019622343137
STEAP4	-2.70223	7.54114	-7.07074	2.45966486044269e-08	5.73798580565006e-07	9.03618856213918
FOLR1	-3.19612	9.36763580947222	-7.06725	2.48592359869911e-08	5.79254645475165e-07	9.02573844421627
POLR2H	1.14980578388889	9.20303566094444	7.06408675494185	2.50990826565619e-08	5.83949391727053e-07	9.0162893733245
C16orf59	1.13112674088889	5.85196487061111	7.06308774136837	2.51753980744507e-08	5.84596499130426e-07	9.01330176214169
ADD2	1.36781642561111	5.30519670541667	7.06154359321077	2.52938175727666e-08	5.85997640414301e-07	9.00868374021586
SV2A	2.14025978372222	6.69365615991667	7.05577324647523	2.57413364465634e-08	5.95377413045543e-07	8.99142496033056
MZT2A	1.20231	9.50005203108333	7.05483270268615	2.58150336965576e-08	5.95377413045543e-07	8.98861160303722
MYH10	-1.30633	9.87246714377778	-7.05481	2.58167023348456e-08	5.95377413045543e-07	8.98854799662165
LOC389906	1.38179633016667	7.08465218930556	7.04650641576457	2.64768022364739e-08	6.09207973010043e-07	8.96370301449665
FAM161A	1.58166485777778	5.99571096816667	7.04517699868158	2.65840367987194e-08	6.10283593357633e-07	8.95972548942921
ETV5	-1.28692	7.54699	-7.04069	2.6949419982363e-08	6.17593951395256e-07	8.94629226005109
SULT1A1	-1.75065	9.49587295027778	-7.04051	2.69636885464701e-08	6.17593951395256e-07	8.94577138288035
RCC1	1.01501879666667	6.96581637938889	7.03836031426988	2.71408120503832e-08	6.20946084313699e-07	8.93932830670767
RFC3	1.69655687738889	7.11272080247222	7.0317849881663	2.76890183069445e-08	6.30946886953078e-07	8.91964996187273
COX4I2	-1.21482	7.28566185863889	-7.0316	2.77046019626484e-08	6.30946886953078e-07	8.9190962865975
LTA4H	-1.29083	11.2618643259444	-7.03133	2.77269603909832e-08	6.30946886953078e-07	8.91830245277226
LRRC70	-1.73534	6.17838677761111	-7.02312	2.84284048763665e-08	6.45882410229654e-07	8.89371756815867
LOC101929667	-1.25975	4.64493239211111	-7.02282	2.84548026509818e-08	6.45882410229654e-07	8.89280424410286
CERS6	1.34584	7.00993972644444	7.02236088090552	2.84942738908683e-08	6.460516324088e-07	8.89144017740395
RRM1	1.49923735333333	9.45343484766667	7.01862295527993	2.88201716772243e-08	6.52707344864994e-07	8.88024934224021
GATA2	-1.03717	6.83717	-7.01821	2.88564894046032e-08	6.52797196968037e-07	8.8790100944057
TIE1	-1.92845	7.79605	-7.01537	2.91068031261701e-08	6.56252715399984e-07	8.87051099080367
TBX2	-1.44952	7.47042443169444	-7.01471	2.91650406129069e-08	6.56831868892687e-07	8.86854409198287
TJP1	-1.08969	9.15363383733333	-7.01294	2.93226378248504e-08	6.58648158518247e-07	8.86324107951462
AP3B2	2.20867413394445	4.77848154158333	7.01270764146545	2.93436094210766e-08	6.58648158518247e-07	8.86253755346271
ADGRL2	-1.87261	8.43680371394444	-7.00961	2.96211161045273e-08	6.64138335414729e-07	8.85327521629631
TRPV2	-1.00746	6.71324019044444	-7.00766	2.97974739950278e-08	6.66611117234662e-07	8.84743392497874
FBLN1	-1.50313	8.49447862002778	-7.0071	2.98487239886315e-08	6.67018163196673e-07	8.84574291719996
DOCK4	-1.31846	9.44803037294444	-7.00282	3.02397493951193e-08	6.74487623043327e-07	8.83293574511527
CGN	-1.45095	7.26096538141667	-7.00271	3.02498289733986e-08	6.74487623043327e-07	8.83260780535077
PKD2	-1.0433	8.78608556933333	-6.99601	3.0873505268873e-08	6.85364645567205e-07	8.81252622348119
SLC38A5	-1.27145	5.94926675013889	-6.99555	3.09164602563609e-08	6.85564012651764e-07	8.81115810206112
ICAM1	-1.83308	8.18142190438889	-6.99466	3.10007408679303e-08	6.86321388050652e-07	8.80847927157639
MIAT	3.08440584777778	6.64732663583333	6.99172649781679	3.12787527554418e-08	6.91318676727338e-07	8.79969412820118
TUBB3	2.30759351594444	8.15647812969445	6.99068071804259	3.13785076192655e-08	6.92764666574572e-07	8.79656091640329
CCDC69	-1.76205	7.01413537505556	-6.98315	3.2106170880506e-08	7.06282303508766e-07	8.77400267976831
GPRC5A	-3.2244	9.65395736052778	-6.98032	3.23844014775307e-08	7.09538368528873e-07	8.76551217734903
SNAP25	2.56552809122222	6.90181723272222	6.97887515335982	3.25271209468336e-08	7.11892379160688e-07	8.7611852151846
TCTEX1D2	1.50108981461111	7.92766438880556	6.97520231077018	3.28930446470717e-08	7.18342800793571e-07	8.75017734969597
ADGRG6	-2.45927	6.96028	-6.97417	3.29966445817732e-08	7.19826260557407e-07	8.74708306066795
NRSN1	2.18097255872222	4.84422897852778	6.97374911861901	3.30389691747101e-08	7.19971229996194e-07	8.74582171895166
TIMP3	-1.55136	9.53096403441667	-6.97277	3.31376177853072e-08	7.21341951768839e-07	8.74288809324192
CD1C	-1.40276	6.92439588263889	-6.97226	3.3189273154224e-08	7.21687869589532e-07	8.74135544211306
RAB7B	-1.07146	5.71600835744444	-6.97023	3.33945795642877e-08	7.24841038313286e-07	8.73528735632143
SCNN1B	-1.8078	6.30096213830556	-6.97007	3.3411639293586e-08	7.24841038313286e-07	8.73478481538949
GLIPR2	-1.65698	7.81030543955556	-6.96977	3.34420440393314e-08	7.24841038313286e-07	8.73388979663751
C12orf73	1.10104516127778	6.93973	6.96647363301853	3.37794235056879e-08	7.31368011718107e-07	8.72401269665371
TFPI	-2.02851	7.37262417752778	-6.96584	3.3844962534823e-08	7.32001606634719e-07	8.72210543209694
DNMT3B	2.01885068433333	6.19679354761111	6.96446598887642	3.39866796101462e-08	7.34279665795652e-07	8.71799389610278
LPCAT2	-1.15825	6.33364	-6.96289	3.41504178281721e-08	7.36240685207996e-07	8.71326477847026
MMRN2	-1.55	6.10355391491667	-6.95906	3.45511147380834e-08	7.44084252187603e-07	8.70178678601967
TRPC6	-2.09643	6.04235587972222	-6.95722	3.47456945126481e-08	7.47476939840859e-07	8.69626098100714
LRP8	1.67082	6.09288509302778	6.95277155327893	3.52196831129211e-08	7.56314828888378e-07	8.68292884744213
HOPX	-2.61237	10.8461727262222	-6.95266	3.52314752542284e-08	7.56314828888378e-07	8.68259945651671
NEXN	-2.118	7.76733218563889	-6.95028	3.54880002877124e-08	7.60204201492302e-07	8.67546108654959
DNAJC9	1.19765843205556	7.89210178058333	6.9490564264773	3.56207528169256e-08	7.62238781646597e-07	8.67178720027622
LAMC2	-1.12675	5.86416969469444	-6.94827	3.57058093267868e-08	7.63249498310625e-07	8.66944047961381
MAST2	1.00973074522222	6.63771800372222	6.94651217809849	3.58980730779565e-08	7.65859474411858e-07	8.66415643925697
SEMA5A	-1.8659	7.62962770913889	-6.94646	3.5903814004342e-08	7.65859474411858e-07	8.66399909537041
ANGPTL1	-1.96415	5.21004	-6.94565	3.5992862072769e-08	7.66948219394303e-07	8.6615617367565
CLEC14A	-1.91407	8.21064219730556	-6.94073	3.65362791851607e-08	7.77706305566832e-07	8.64681720892217
C11orf80	1.02360989688889	6.66677632511111	6.93948742995795	3.66751187007115e-08	7.78886889160602e-07	8.64308526420055
SEZ6	1.67206263377778	5.44270262211111	6.9388652718504	3.67447512086008e-08	7.78886889160602e-07	8.64121889165476
KANK2	-1.27623	9.41496752247222	-6.93873	3.67603677149235e-08	7.78886889160602e-07	8.64080080541362
CLEC3B	-3.11507	9.87769669886111	-6.93851	3.6784736873485e-08	7.78886889160602e-07	8.64014874737371
PRODH	-1.28255	6.42487819238889	-6.93784	3.68598939334816e-08	7.7966016738336e-07	8.63814044974455
TNFRSF10D	-1.25192	5.87441617461111	-6.933	3.74081846650119e-08	7.87132177638452e-07	8.62361216579652
GALNT18	-1.54546	7.93431938519444	-6.9309	3.76486710920341e-08	7.89871001976339e-07	8.61730698594675
MYH11	-1.6691	6.86356927222222	-6.93083	3.76557759998631e-08	7.89871001976339e-07	8.61712131967638
CKAP2	1.62896296783333	4.90313380430556	6.92669920898784	3.81334981431167e-08	7.97452651257895e-07	8.60471715876459
FLNA	-1.00327	9.38064930961111	-6.92396	3.84530861567351e-08	8.02424845456833e-07	8.59650547174826
LAMP3	-2.3033	10.7918	-6.92226	3.86530211878329e-08	8.05034579890332e-07	8.59140286708697
TTF2	1.00360482555555	6.31660157227778	6.92222071959227	3.86579368607826e-08	8.05034579890332e-07	8.59127774549412
SLC1A4	1.31257312405556	7.42503937536111	6.91924420616536	3.90105080161138e-08	8.11539217790887e-07	8.58234480105926
CFD	-2.64831	9.91189828894444	-6.91531	3.94817717825663e-08	8.19652955555972e-07	8.57052990704117
KIF3C	1.06641053533333	6.60419673861111	6.91218263080307	3.98599828965532e-08	8.25805538880437e-07	8.56114950939171
CDKL1	-1.08876	5.33541972991667	-6.90857	4.03021773728173e-08	8.34110397134441e-07	8.55029445943777
CAT	-1.55476	10.0337063802222	-6.89975	4.14017638205524e-08	8.53871937495983e-07	8.52380991708906
CYS1	-1.92096	6.25074713261111	-6.89955	4.14262662574244e-08	8.53871937495983e-07	8.52322780157352
ADRB1	-2.13107	5.55635	-6.89238	4.23429570707614e-08	8.70100336793172e-07	8.50169350232247
SKP2	1.57880454272222	5.63790070047222	6.88896139480452	4.2787125833873e-08	8.78333074467674e-07	8.49142656925645
TM4SF18	-1.91588	6.94361223444444	-6.8862	4.31494552501404e-08	8.84870790134738e-07	8.48313000932566
C1orf198	-1.0049	10.2634395804167	-6.8851	4.32939056608591e-08	8.86931697797438e-07	8.47984182371525
PARP2	1.23152615405556	8.35823265152778	6.88192739774859	4.37158552113688e-08	8.93761137092413e-07	8.47029929592776
CYP27A1	-1.16677	8.85812052972222	-6.87038	4.52844003701071e-08	9.21163220835072e-07	8.43561653473896
NUDT1	1.23660680694445	7.29214251136111	6.86956388806623	4.53977880331607e-08	9.22539742921602e-07	8.43315614958472
RAD51C	1.06178327022222	7.56868055916667	6.86755483715517	4.56771954191263e-08	9.26351885791506e-07	8.42711946740749
ZDHHC13	1.64691487594445	7.62888119663889	6.86698722867593	4.57564487254473e-08	9.27027488785945e-07	8.4254139002584
SDPR	-3.1812	8.22618757555556	-6.86366	4.62233520963974e-08	9.35547664948048e-07	8.4154255354867
HPGD	-3.6358	8.10112921647222	-6.86221	4.64291972355689e-08	9.38772315647841e-07	8.41105395422418
EPAS1	-1.85068	10.6144766523333	-6.86133	4.65540492487885e-08	9.40354514305608e-07	8.40841188033783
GNG11	-1.90317	10.1487151678333	-6.8608	4.6629603543379e-08	9.40938769901844e-07	8.40681646808999
ABCA8	-3.47039	8.24549883336111	-6.85798	4.70325500233126e-08	9.47477779300747e-07	8.39835124837632
C1orf116	-2.29443	7.55405972483333	-6.85767	4.70772330521118e-08	9.47477779300747e-07	8.39741700680849
EDNRB	-2.55008	8.47225560486111	-6.85755	4.70945147251424e-08	9.47477779300747e-07	8.39705591607619
SCARA5	-2.72553	6.87557635108333	-6.85662	4.72281472740744e-08	9.47812968564334e-07	8.39426820770055
ARHGAP18	-1.83141	8.58554318622222	-6.8565	4.72459220399033e-08	9.47812968564334e-07	8.39389800312871
GALNT5	-1.60043	6.18824	-6.85322	4.772181048636e-08	9.56284422844348e-07	8.38403788465313
C4orf32	-1.90904	8.19452098805556	-6.85195	4.79075214937437e-08	9.59053448633189e-07	8.38021672662802
CCHCR1	1.06332442316667	6.05959130641667	6.85142618584623	4.79840123052304e-08	9.59092892489747e-07	8.37864717198473
SPOCK1	3.11209553966667	7.59900590644444	6.85031730807338	4.81468587171638e-08	9.60984631111423e-07	8.37531396299067
SCN3A	4.27432759238889	7.32994822197222	6.84985248985734	4.82152860578284e-08	9.61399463795375e-07	8.37392
PTGFR	-1.15179	4.36396305211111	-6.84829	4.84462688100627e-08	9.65051587678436e-07	8.36921484006832
PLSCR4	-1.87126	8.57785125097222	-6.84309	4.9222128073184e-08	9.78574701860867e-07	8.35358403171333
AQP1	-2.30828	9.91263217055556	-6.83738	5.00879830902086e-08	9.94808475174526e-07	8.33642856586299
SLIT2	-1.98342	8.40200372972222	-6.83556	5.03682657358912e-08	9.993915774676e-07	8.33093875141433
SYT13	2.67310072872222	5.50496482391667	6.83521155284966	5.04215268708645e-08	9.99465609751645e-07	8.32989899773673
ZCCHC18	1.27313216883333	6.06886310458333	6.83448343512587	5.0533864891448e-08	1.00070938139797e-06	8.32770955481985
PLA2G10	-2.57932	6.03365299086111	-6.8311	5.10595681141677e-08	1.00913910379607e-06	8.31752800964478
C16orf87	1.06149413572222	6.36196	6.83040741405925	5.11674098122884e-08	1.01028098101973e-06	8.31545235644766
SH3D19	-1.45339	5.84657801116667	-6.82728	5.16595380409686e-08	1.01800568176631e-06	8.30603548184359
FAT4	-2.1241	6.81121237561111	-6.82632	5.18103092211328e-08	1.0195725750145e-06	8.30316842975473
GDF10	-2.55588	5.90188	-6.82613	5.18401041659585e-08	1.0195725750145e-06	8.30260283949813
HCN3	1.28332117733333	5.62338870994444	6.82319536060993	5.23080696622725e-08	1.02777462289678e-06	8.29376198206066
FLRT3	-2.82413	8.54081065477778	-6.82194	5.25092843277942e-08	1.02956571803637e-06	8.28998491387672
TENM4	1.83233235638889	6.22235269391667	6.82130595209816	5.26111116824594e-08	1.02956571803637e-06	8.28807899324276
COL13A1	-1.1077	6.43694098480556	-6.82104	5.26543347546227e-08	1.02956571803637e-06	8.28727109491008
RIPPLY3	3.53202	5.80882126444444	6.81766237580073	5.32005086316663e-08	1.03823313701972e-06	8.27711914002853
LRRFIP1	-1.06982	9.03156	-6.81718	5.32796051583014e-08	1.03870783046535e-06	8.27565759134976
MAOA	-2.53435	8.52549670633333	-6.81663	5.33680377083306e-08	1.03870783046535e-06	8.27402609942393
CCDC34	1.86180028527778	6.25894823691667	6.8158020926676	5.3503995160361e-08	1.0391310089903e-06	8.27152308907426
CD36	-2.54819	8.40974	-6.81534	5.35795028062271e-08	1.0395969106989e-06	8.2701357217299
HAUS8	1.22277536083334	6.21331403330556	6.81426042570699	5.37568240641981e-08	1.04203549739813e-06	8.26688532069459
RHEBL1	1.30192214705556	5.30015	6.81327199046713	5.39195575283661e-08	1.04418690150182e-06	8.26391174838323
RAB27A	-1.02222	8.61860882483333	-6.81186	5.41526758946312e-08	1.04769592222221e-06	8.25966766452664
SPRED1	-1.32274	6.37534801338889	-6.81	5.44613378529877e-08	1.05265836832897e-06	8.25407629510636
ECM2	-1.77727	8.28790173344444	-6.80871	5.46772264876903e-08	1.05535909813883e-06	8.25018431352616
NFKBIA	-1.36899	11.3030963077778	-6.80836	5.47353667737425e-08	1.05535909813883e-06	8.24913880402866
BMP5	-2.35592	5.99382299097222	-6.80535	5.52423184804439e-08	1.06266419887214e-06	8.24006933225592
AVPI1	-1.46863	7.51073198488889	-6.79952	5.62361914604783e-08	1.07869782079942e-06	8.2225279020207
MCM8	1.16707350966667	5.23257048416667	6.79860678158063	5.63931469350415e-08	1.0806812079793e-06	8.21978609694161
KLHL5	-1.4982	7.04666	-6.79255	5.74479985164931e-08	1.09985119740447e-06	8.20155497540012
HIST1H4E	1.07035207405556	4.69606596491667	6.79137759107242	5.76542559881916e-08	1.10112087291106e-06	8.19802937920227
NLN	1.02757666661111	6.24038029502778	6.79124290129269	5.76780198556414e-08	1.10112087291106e-06	8.19762399013109
MGLL	-1.77176	9.52023017780555	-6.79044	5.78206805030206e-08	1.10280105091725e-06	8.19519384202341
DYNC1I1	2.27767170005556	6.62942123641667	6.78732045714547	5.83744176965165e-08	1.1112616742434e-06	8.18581772158891
PRAM1	-1.13743	5.23335367833333	-6.78587	5.86341810764163e-08	1.1141046515452e-06	8.18144991704178
ZYX	-1.30074	8.15958	-6.78386	5.8996535853079e-08	1.11888260994293e-06	8.1753893161455
ASB9	-1.33103	5.43972922172222	-6.78239	5.92617061461571e-08	1.12210306526163e-06	8.17097773811849
CAPN8	-2.07855	6.04126106536111	-6.78207	5.93204380708554e-08	1.12210306526163e-06	8.17000330037369
NDNF	-3.12145	8.90493568336111	-6.782	5.9333166689834e-08	1.12210306526163e-06	8.16979224358093
SMAGP	-1.2364	7.64964468611111	-6.78079	5.95532751105808e-08	1.1231079798658e-06	8.16614971191695
C17orf75	1.16372097444445	7.38965	6.77875954617988	5.99238997985834e-08	1.12798915488397e-06	8.16004664534314
NRM	1.10015060977778	8.17237454022222	6.77721686894429	6.02074911834763e-08	1.13227116923706e-06	8.15540220567678
MMRN1	-2.6531	5.91038264191667	-6.77615	6.04041348566164e-08	1.13491158032743e-06	8.15219456130792
HHIP	-2.44432	5.66977520855556	-6.77507	6.06045578226685e-08	1.13761802074756e-06	8.14893600271016
DTYMK	1.31579393911111	7.89883	6.77385007691344	6.08311148007725e-08	1.1394904987411e-06	8.14526550440337
PPP2R5A	-1.05039	7.53335739844444	-6.77377	6.08468191182906e-08	1.1394904987411e-06	8.14501158252637
KIAA1462	-1.94481	6.69530049480556	-6.77362	6.08737181051048e-08	1.1394904987411e-06	8.14457680723002
LOC101928000	1.47165	6.55354136619444	6.77211866968812	6.11543489912917e-08	1.14368267682602e-06	8.14005232719757
SYCE2	1.37516121266667	4.19999843455556	6.76793471734437	6.19426059682916e-08	1.1573517091057e-06	8.12745389539465
ARNTL2	1.73744746316667	5.75643672202778	6.76451156963644	6.25951340580239e-08	1.16828200515313e-06	8.11714554019637
WISP2	-1.99262	7.42798839644444	-6.76426	6.2643398066093e-08	1.16828200515313e-06	8.11638736213436
SPRY4	-1.3077	7.9046	-6.7637	6.27498928775149e-08	1.16918752389231e-06	8.11471650344137
DDIAS	1.16209513427778	6.30480453208333	6.76286554002898	6.29113647371656e-08	1.17111478692921e-06	8.11218848275195
ROBO2	-1.80796	5.36526	-6.7615	6.31746289500667e-08	1.17384975836409e-06	8.10808067875601
SLC4A4	-1.12108	5.17013376441667	-6.76017	6.34331559302039e-08	1.1775691384688e-06	8.10406342618397
SLC15A2	-1.6968	6.72558980952778	-6.75761	6.39317881998918e-08	1.1832977128451e-06	8.09636123538895
MFI2-AS1	1.16886576327778	5.75872202536111	6.75636931540101	6.41751887826987e-08	1.18480433160666e-06	8.09262331990244
CACNA1B	1.58169159538889	4.50854956747222	6.75537689759197	6.43705003776486e-08	1.18515723277424e-06	8.08963415338506
F12	1.39645959688889	5.50458638305556	6.75472544048896	6.44990349992219e-08	1.18578636818423e-06	8.08767
EMCN	-2.54719	7.95655	-6.75461	6.45221979417358e-08	1.18578636818423e-06	8.08731873712699
NASP	1.12701944155556	7.87654120338889	6.75396	6.46495812213675e-08	1.18626404947264e-06	8.0853786422598
RERG	-1.98647	6.66797897238889	-6.75359	6.47245511903153e-08	1.18626404947264e-06	8.0842386088594
ERC2	1.03353459427778	4.03740984063889	6.75262962858945	6.49143017830255e-08	1.18866215578918e-06	8.08135905370276
ARHGEF15	-1.30381	6.44165432147222	-6.75045	6.53493970932168e-08	1.19385272699971e-06	8.07478794690168
TRAIP	1.03686052122222	5.06454477655556	6.75033569304018	6.53719125675994e-08	1.19385272699971e-06	8.07444909514619
CYP4B1	-3.76395	8.88357944552778	-6.75023	6.53929673188393e-08	1.19385272699971e-06	8.0741323325171
MYEF2	1.47860284888889	6.05637	6.75002361976637	6.54344177640954e-08	1.19385272699971e-06	8.07350902068359
MNX1	1.31482891105555	5.70673960497222	6.74568819939172	6.63090123802765e-08	1.2065370250871e-06	8.06044859713965
LIMS2	-1.30205	7.16842248666667	-6.74404	6.66455544571436e-08	1.21156814719883e-06	8.05546884478785
COLEC12	-2.11701	9.28305870283333	-6.74373	6.67088834759104e-08	1.21162786648101e-06	8.05453459016604
HDAC2	1.21094429761111	6.82211384680556	6.74200269638791	6.70617506379713e-08	1.21584821754144e-06	8.04934514886721
UCK2	1.13421109116667	7.10367236336111	6.74159106470009	6.71463560522549e-08	1.21628933463057e-06	8.04810496019078
C10orf128	-1.6599	7.86625014783333	-6.74046	6.73800917692691e-08	1.21833590664165e-06	8.04468685415054
SULT4A1	1.07951675905556	5.84503129102778	6.73965149694696	6.75464573144528e-08	1.22025063755447e-06	8.0422611763327
S1PR1	-2.11326	8.95972645086111	-6.73881	6.77197954321835e-08	1.22119548885257e-06	8.03974018630496
FMO2	-2.74582	9.41828693616667	-6.73185	6.91796283138108e-08	1.24529502207349e-06	8.01876136139702
ROS1	-1.40726	5.20021599238889	-6.72957	6.96656414659814e-08	1.25069660066018e-06	8.01187518428652
HACD1	-2.12029	7.7543	-6.72924	6.97365913177703e-08	1.2508574899567e-06	8.01087393958499
MCC	-1.45464	6.19205750997222	-6.7288	6.98305019125649e-08	1.25142957201923e-06	8.00955023905218
NUP62CL	2.20899183788889	5.25960139477778	6.7272394109501	7.01643394793598e-08	1.25629654512334e-06	8.00485906751521
PSRC1	1.77491308161111	7.36921190069444	6.70964505535597	7.40513063169234e-08	1.31538847726162e-06	7.95182521480567
AGTR1	-2.57269	6.57646546266667	-6.70675	7.47110367676982e-08	1.32477505354603e-06	7.94310117852208
UPP1	-1.43226	7.64058164038889	-6.70587	7.49123360703528e-08	1.32687417701751e-06	7.94045461319305
LPL	-2.16893	9.65355102961111	-6.70566	7.49609277863108e-08	1.32687417701751e-06	7.93981682399645
ENDOD1	-1.29269	6.84953	-6.70224	7.57520180658502e-08	1.33970199171849e-06	7.92949118276914
LOC101928370	-1.39959	4.73663	-6.70184	7.58437458941908e-08	1.34009199292081e-06	7.92830090025895
BDNF	-1.3196	5.12596190069444	-6.69941	7.64117098111582e-08	1.34664794085534e-06	7.92096278275439
ELK3	-1.22168	7.50798328586111	-6.69599	7.72164454224646e-08	1.35678208717208e-06	7.91065847844325
BAIAP2-AS1	-1.0242	7.13160995005556	-6.69521	7.7401974312169e-08	1.3581690779524e-06	7.90829810322338
KLRF1	-1.82364	5.88123023438889	-6.69421	7.76395098783406e-08	1.36115349247179e-06	7.90528432815716
HECW2	-1.47059	6.79308528113889	-6.69259	7.80259569309732e-08	1.36555575447538e-06	7.90040087228168
PGC	-3.64404	8.41601910116667	-6.69026	7.85849942676432e-08	1.37390785350842e-06	7.89337908764477
PMP22	-1.57248	10.8284732674167	-6.69004	7.86393563012154e-08	1.37390785350842e-06	7.89269894221209
MB	1.68270893744445	5.93040370138889	6.68830161835388	7.90588379316832e-08	1.37774631312044e-06	7.8874664053485
CNTNAP2	2.14848382472222	4.98022907730556	6.68828078100103	7.90638897167089e-08	1.37774631312044e-06	7.88740355975129
GSTM5	-1.40998	6.03779189658333	-6.68428	8.00399375005437e-08	1.39234991277885e-06	7.87533602750679
DLX5	3.20473286177778	5.48768543811111	6.68232564363246	8.05210481066892e-08	1.39951268711876e-06	7.86944180932903
CHD7	1.42684043416667	7.19452420030556	6.67758405690472	8.17005763831098e-08	1.41757173760514e-06	7.85513890061522
UACA	-1.30568	6.49070553761111	-6.67657	8.19559232789025e-08	1.4207805634407e-06	7.85206979187308
CRYAB	-1.44118	8.17475592622222	-6.67576	8.21600962484305e-08	1.42187408207875e-06	7.84962263789717
RNF144B	-1.13187	5.94761334616667	-6.67567	8.21807529702809e-08	1.42187408207875e-06	7.8493753918887
MVP	-1.23659	8.55156866722222	-6.67548	8.22303906925963e-08	1.42187408207875e-06	7.8487815184547
MITF	-1.08691	7.39853	-6.67349	8.27340959939903e-08	1.42813629004511e-06	7.84277531907217
RUNDC3A	1.50032551277778	5.85866115411111	6.67253684046604	8.29752552876432e-08	1.4310749371362e-06	7.83991266850447
WDR34	1.54601563688889	8.50126692405555	6.66758390447319	8.42455875412885e-08	1.45050487286319e-06	7.82496946459881
ALOX5AP	-2.41085	10.5191855521389	-6.6606	8.60697914902093e-08	1.48064989128809e-06	7.80390068869252
KANK3	-1.91806	6.63366802880556	-6.65909	8.64696953985294e-08	1.48622708886984e-06	7.79934171264761
VAMP5	-1.30056	7.98972755969444	-6.65837	8.66608957618354e-08	1.48622708886984e-06	7.7971694443419
HSF2	1.09093102122222	7.16231	6.65827565028408	8.66861939319223e-08	1.48622708886984e-06	7.79688238573073
ZNF232	1.23184550955556	7.74022534505556	6.65826660003064	8.66886011992569e-08	1.48622708886984e-06	7.79685507481024
TRHDE	-1.93964	5.10856327477778	-6.65699	8.70281988233881e-08	1.48951825619775e-06	7.79300985849567
LAMB3	-1.92263	7.41856842766667	-6.65668	8.71124969269228e-08	1.48969752160032e-06	7.79205768903053
ZNF713	1.37243009738889	4.82421276336111	6.65290469689871	8.81267042707133e-08	1.50376186684716e-06	7.78067368128191
DPT	-2.01578	7.20802	-6.65279	8.81584958858312e-08	1.50376186684716e-06	7.78031895788298
SOX17	-1.84918	5.69805368905556	-6.65246	8.82458524150092e-08	1.50398062152236e-06	7.77934491289867
CFTR	-1.46273	5.47721960530556	-6.65107	8.86254775981079e-08	1.50860743601682e-06	7.77512318386136
STX11	-2.008	6.00537253341667	-6.65091	8.86668526248055e-08	1.50860743601682e-06	7.77466415524527
THBD	-2.35387	7.92855	-6.6477	8.954604978037e-08	1.52120191834877e-06	7.76496038421418
GATA6	-2.36951	8.21482796797222	-6.64766	8.95578511818395e-08	1.52120191834877e-06	7.76483078064988
TIGD3	1.32530984066667	5.7081	6.6456866157786	9.01006501115683e-08	1.52913458250743e-06	7.75888813246478
SLPI	-2.88161	11.3917211604722	-6.64412	9.05359742140312e-08	1.53523144845793e-06	7.75414796572935
SUV39H2	1.21753	4.62273	6.64308336556562	9.08234365312949e-08	1.53881286798069e-06	7.75103032639771
INHBE	2.38362272677778	4.04995356161111	6.64110260640603	9.13772971754838e-08	1.54689805344303e-06	7.74505123732927
PPP1R15A	-1.37688	8.27211266569444	-6.64011	9.1654847189081e-08	1.55029602802051e-06	7.74206862949331
GPM6A	-2.57649	7.10053526294444	-6.62916	9.47890443099293e-08	1.59371762512125e-06	7.70900157764757
C5orf38	-1.03172	5.65711165861111	-6.62894	9.48538018618671e-08	1.59371762512125e-06	7.70832995521963
TYRP1	-2.54881	6.32026814486111	-6.62847	9.49897418241498e-08	1.59467387709611e-06	7.70692156733437
TAGLN3	3.53617186355555	6.97515	6.62750805659415	9.52714657963237e-08	1.59807390548962e-06	7.70400921378959
FAM83F	1.62615273816667	5.19502908647222	6.62662966416006	9.55287527112499e-08	1.60105872172783e-06	7.70135700045239
FAM101B	-1.40557	8.62014	-6.62613	9.56744539258504e-08	1.60216996329439e-06	7.69985822421309
EFEMP1	-2.03515	9.38238375669444	-6.62537	9.58991727302878e-08	1.60460149794733e-06	7.6975510944776
CYP4V2	-1.0366	7.22320311763889	-6.62158	9.70223616317842e-08	1.61802829369237e-06	7.68610010592042
FAM89A	-1.82124	7.64802858197222	-6.6174	9.82744304927527e-08	1.63272978123067e-06	7.6734905072002
TSPAN4	-1.13072	8.57299444011111	-6.61729	9.83084733730742e-08	1.63272978123067e-06	7.67314991026785
NABP2	1.05464736772222	6.68011310319444	6.61381572806465	9.93625424250396e-08	1.64887890098263e-06	7.66266200749208
CA3	-2.20521	5.09662091788889	-6.61281	9.96688756631517e-08	1.65260332128738e-06	7.65963489082607
ABCG2	-2.0511	6.89919243097222	-6.61073	1.00310060624802e-07	1.66186922278151e-06	7.65332886980242
DPP4	-2.03388	6.41859297369444	-6.6073	1.01370623224414e-07	1.67806218707583e-06	7.64298630595372
LMNA	-1.04701	9.00925015666667	-6.60277	1.02792080049158e-07	1.69880539173789e-06	7.62929286327847
ZEB1	-1.09252	6.99409041694444	-6.59977	1.03743865853709e-07	1.71033289956045e-06	7.62022945882843
MUC1	-2.12318	9.76784492863889	-6.5979	1.04340385083224e-07	1.71876296375051e-06	7.61459141085665
NOL4	4.77047726872222	6.22800933102778	6.59592358766455	1.04976170048067e-07	1.72641738826402e-06	7.60861764120384
TYMSOS	1.48378234516667	5.33513427258333	6.58994601884655	1.0692188710378e-07	1.75127983755452e-06	7.59055831785424
LRRC8B	1.10672534122222	6.59954247411111	6.58465185263031	1.08675439196606e-07	1.77855773523789e-06	7.57456215313503
TMEM64	-1.36654	6.47213806791667	-6.58416	1.08839464777659e-07	1.77979867078476e-06	7.57307912030901
PDXP	1.70389271572222	7.33290828469444	6.58223000141021	1.09487232041761e-07	1.78749421955558e-06	7.56724412734915
GINS3	1.02136397883333	6.16639461997222	6.58164410576049	1.0968453633515e-07	1.78926779200241e-06	7.56547370169141
LYVE1	-2.53322	7.31618994163889	-6.5765	1.11431750777949e-07	1.81630153388387e-06	7.54993347671853
XRCC6BP1	1.06837684555556	6.59716	6.57261653962288	1.12770252523666e-07	1.83515397231859e-06	7.5381925370326
GSG2	1.02404393338889	4.00965279041667	6.56753179115722	1.14546573779726e-07	1.8625586722813e-06	7.52282470969932
SEC11C	2.12148	10.7105084463056	6.5623219577027	1.16395797447383e-07	1.8835210879637e-06	7.50707750172108
GPR137C	1.98992	4.52112469252778	6.56165185206503	1.16635820590471e-07	1.88589280744802e-06	7.50505194751574
ASPHD1	1.31018418577778	6.19867754344444	6.55996510639325	1.17242197613021e-07	1.89115132344776e-06	7.49995325829028
SERPINB1	-1.42268	8.90498247702778	-6.55649	1.18500222532893e-07	1.90987759703772e-06	7.48945886805509
HTATSF1	1.02279283294445	7.93857767669444	6.55624051308283	1.18592429212957e-07	1.90987759703772e-06	7.48869407493809
SDC4	-1.34821	10.4955927151667	-6.55007	1.20862868611531e-07	1.93966286219274e-06	7.4700476830658
DOCK6	-1.08865	7.24584830608333	-6.54972	1.209937857964e-07	1.93966286219274e-06	7.46898321755288
PLCE1	-1.6292	6.31950758638889	-6.54819	1.21564253667087e-07	1.94686117043503e-06	7.46435825447206
PLEKHH2	-1.75921	5.92701384158333	-6.54263	1.23659097816293e-07	1.97727173917193e-06	7.4475590505679
CD34	-1.41127	7.73486738305556	-6.54141	1.24127557168024e-07	1.98319079659031e-06	7.44384130903896
RAMP2	-1.45014	7.17935356994444	-6.54063	1.24424247277772e-07	1.98635829574222e-06	7.44149400161533
MUTYH	1.02436425611111	7.66595145105556	6.53939950000002	1.24895582817479e-07	1.99230669223234e-06	7.4377764548491
LOC100288911	-1.68797	5.72403982622222	-6.53715	1.25762107964064e-07	2.00138294685082e-06	7.43097843256874
LOC101928429	-2.01149	5.24143704636111	-6.53652	1.26005721098684e-07	2.00210192602389e-06	7.42907569106032
AMER2	2.09652980022222	4.90784575261111	6.53254731047752	1.27555659539245e-07	2.02354218069372e-06	7.41705544121759
MPZL2	-1.72775	7.00014818266667	-6.53191	1.27805818698651e-07	2.0259180011941e-06	7.41512909009684
ADAMTSL4	-1.5984	5.95685704536111	-6.53159	1.27931340953277e-07	2.0261289207683e-06	7.41416392700928
CBX7	-1.2679	8.35454	-6.53111	1.28120348030148e-07	2.0261289207683e-06	7.41271240425761
EDEM1	-1.15537	8.43438784127778	-6.52793	1.29382048402842e-07	2.04287977677696e-06	7.40307744645201
PLLP	-2.23881	7.99411985444444	-6.52438	1.30799570082316e-07	2.06364700914077e-06	7.39236409955078
RBFOX1	2.56799	5.33768218127778	6.52146168282207	1.31980420299871e-07	2.07902646466127e-06	7.38352781423122
CARD6	-1.52604	7.87733	-6.51949	1.32782006404972e-07	2.08839291289628e-06	7.37757452759498
SCGN	3.93125338361111	6.71723468841667	6.51851771389594	1.33181217111242e-07	2.09304032717115e-06	7.37462304001984
HMX2	2.93432140277778	4.90250831911111	6.5180972533218	1.33353610586266e-07	2.09411868328425e-06	7.37335121840575
SH3BP5	-1.13898	9.72121699863889	-6.51513	1.34575376996127e-07	2.10991534020237e-06	7.3643845950512
NKD2	-1.57945	7.98230704302778	-6.51474	1.34736812832111e-07	2.10991534020237e-06	7.36320590505399
LEPR	-1.92136	6.17702108119444	-6.51464	1.34777782522466e-07	2.10991534020237e-06	7.36290699829244
PRDX2	1.28791037883333	11.1504733500278	6.51286048783555	1.3551964256525e-07	2.11741812399381e-06	7.35751020882654
EFEMP2	-1.0474	8.26386572819444	-6.51275	1.35566463901217e-07	2.11741812399381e-06	7.35717059151322
SCTR	-1.17712	5.48762929922222	-6.51274	1.3557184281679e-07	2.11741812399381e-06	7.35713158321035
MYOCD	-1.67965	5.62247642966667	-6.5124	1.35710118656635e-07	2.11793850299477e-06	7.35612932771816
RGS17	3.44398	5.42061	6.50613023250848	1.38355459613663e-07	2.1525634691936e-06	7.3371495972235
SGCG	-2.12909	5.64184469066667	-6.50504	1.38820574014316e-07	2.15813587290823e-06	7.33385008417749
EPB41L5	-1.09995	6.83550627186111	-6.50255	1.39888402393463e-07	2.17215596329794e-06	7.32631659831731
CDH5	-2.09969	8.72321	-6.50244	1.3993769524195e-07	2.17215596329794e-06	7.3259702304383
PPL	-1.28903	7.90050232936111	-6.50126	1.40442759009313e-07	2.17832008766252e-06	7.32242829907319
FGF7	-2.09603	5.89051617655556	-6.49618	1.42657112313724e-07	2.20985343190223e-06	7.30704838849269
ANOS1	-2.56313	9.16174866463889	-6.4961	1.42694832338996e-07	2.20985343190223e-06	7.3067884767111
LMOD1	-1.20859	6.82413646980556	-6.49579	1.42829550159689e-07	2.21024347597574e-06	7.30586075763779
GALNT10	-1.01533	6.67448947488889	-6.49497	1.43191548538294e-07	2.21414732410287e-06	7.30337222832871
PRR36	1.82217060216666	5.71532384558333	6.49239071968103	1.44331312449765e-07	2.22835620040077e-06	7.2955779328938
A2M-AS1	-1.34947	5.55240125494444	-6.49184	1.44577071140616e-07	2.22880136817189e-06	7.29390538271568
POLR3G	1.17671633338889	5.13592036697222	6.49182905849653	1.44581049156896e-07	2.22880136817189e-06	7.29387833309632
NT5E	-1.09535	5.87908051763889	-6.49097	1.44963117151042e-07	2.23146276557776e-06	7.29128382160581
TK1	1.44608338144445	6.71313540461111	6.49094535346433	1.4497485929295e-07	2.23146276557776e-06	7.29120419261143
C10orf35	1.16449568583333	6.57742041219444	6.48654673466951	1.46951144997688e-07	2.25843652315943e-06	7.27789321067458
MECOM	-1.78647	8.61850364411111	-6.48543	1.47456715459182e-07	2.26275974239607e-06	7.27451679341148
GPR146	-1.39137	6.48278891088889	-6.48292	1.48602162584683e-07	2.27687398541861e-06	7.2669096700405
FAM20A	-1.54964	6.07312132480556	-6.48249	1.48799699986644e-07	2.27797459949446e-06	7.26560372356359
DROSHA	1.10785	8.97371757863889	6.48224419347064	1.48910473087822e-07	2.27797459949446e-06	7.26487214674311
SAAL1	1.00408219827778	7.42353628613889	6.48202136256935	1.49012660257331e-07	2.27797459949446e-06	7.26419775666383
CHGA	2.83823615055556	6.71322392105556	6.47623067452635	1.51693059352942e-07	2.31719473480925e-06	7.24667167397769
SYT4	3.88442	6.95456215808333	6.47493177270439	1.52300922948598e-07	2.3229632079968e-06	7.24274021954161
FGR	-1.79996	7.91739840083333	-6.46655	1.56281546411243e-07	2.37470280499434e-06	7.21737667879584
PAPD7	1.26412342944445	9.11720574538889	6.46375687858973	1.57632807738981e-07	2.3934329777012e-06	7.20891356223647
KDM1B	1.08870424966667	5.61853562677778	6.46324533395836	1.57881324928735e-07	2.39540395168191e-06	7.20736497652355
XPO5	1.09007082805555	7.03106643841667	6.45987251924478	1.59529787289972e-07	2.41524591163763e-06	7.19715426310514
DCN	-1.61678	11.3418	-6.45934	1.59792014136531e-07	2.41608140805153e-06	7.19553974965055
COL4A4	-1.8958	7.08695890594444	-6.45924	1.59842840564389e-07	2.41608140805153e-06	7.19522712150316
BLVRB	-1.42322	9.29767876263889	-6.45651	1.61189491854646e-07	2.43279188940532e-06	7.18698004767523
SNTN	-3.22841	5.66708	-6.45577	1.61555844298074e-07	2.43649879080033e-06	7.18474838665415
CFH	-1.98588	9.22892407013889	-6.45474	1.62071938795036e-07	2.4412758210384e-06	7.18161314024623
RNASE1	-2.07025	11.3267660951111	-6.45323	1.62825016506192e-07	2.4501461656066e-06	7.17705611627022
TFDP1	1.37451346238889	8.90486065041667	6.45128558830956	1.63805190152713e-07	2.46305881675976e-06	7.17115638373223
CC2D2A	-1.01117	4.96531445127778	-6.44693	1.66016637420424e-07	2.49074329108308e-06	7.15797429250009
FAXC	1.53272797211111	5.02283009272222	6.44291654675988	1.68082947055241e-07	2.51987057104585e-06	7.14581521477821
FRY	-1.13059	6.52137049652778	-6.44174	1.6869329543689e-07	2.52714328776615e-06	7.1422522678218
NMNAT3	1.10569677961111	6.02178829947222	6.44061366637056	1.69279624922637e-07	2.53404566121209e-06	7.13884166286968
STRA13	1.00862068505555	9.87788707419444	6.43849779710767	1.70386672394572e-07	2.5480812600274e-06	7.13243422309776
TSPO	-1.09404	10.3052404597222	-6.43834	1.70469780516229e-07	2.5480812600274e-06	7.13195488737461
OGN	-3.27758	7.08219550288889	-6.43756	1.7087790163148e-07	2.55229102666294e-06	7.12960439096101
C10orf54	-1.37821	6.78545605394444	-6.4311	1.74313950473237e-07	2.59784431802027e-06	7.1100350567673
CYYR1	-1.94603	8.03442	-6.42997	1.74922619763283e-07	2.60393905040385e-06	7.10660879584495
MAGI3	-1.29501	6.35949280216667	-6.42986	1.74980987776779e-07	2.60393905040385e-06	7.10628086364579
NPR3	-1.63627	6.29243691083333	-6.42954	1.75155107802467e-07	2.60460937387324e-06	7.10530324567391
SLCO5A1	1.81890386294445	4.10179943252778	6.42903197170258	1.75429102822908e-07	2.60563670950277e-06	7.10376683539436
RHOJ	-1.58833	6.55209840127778	-6.42798	1.75998313030833e-07	2.60754035143112e-06	7.10058268720773
EFNA1	-1.40701	9.41978	-6.42462	1.77830159303568e-07	2.62700293006628e-06	7.09040490179849
RHOBTB2	-1.12075	6.95842008794444	-6.42442	1.77940226996727e-07	2.62700293006628e-06	7.08979670928425
S100A16	-1.24934	9.63487504416667	-6.421	1.79825671266159e-07	2.64868775217505e-06	7.07943652336934
CGNL1	-1.43505	8.89537	-6.42076	1.79958666207524e-07	2.64871329350957e-06	7.07870984971598
TCF7L1	-1.51982	6.98594421966667	-6.42035	1.80183385424197e-07	2.6500878531158e-06	7.07748322259186
ZNF184	1.17472505677778	7.54791527638889	6.41934315458119	1.80745730072824e-07	2.65642249609578e-06	7.07442036884153
MRGPRF	-1.83076	6.45060124483333	-6.41851	1.81212892694206e-07	2.65941451758282e-06	7.07188317573643
RIN3	-1.1081	6.90922181305556	-6.41799	1.81498359612293e-07	2.66166816759917e-06	7.07033600536973
GPD1	-1.21699	6.03624486355556	-6.41659	1.82287626214388e-07	2.66936285150953e-06	7.06607099048383
RBMS3-AS3	-1.18139	3.75935323888889	-6.41556	1.82863520297868e-07	2.67585422486634e-06	7.0629706391144
EMP1	-1.80813	9.94732943966667	-6.40968	1.86210389511744e-07	2.72088301952026e-06	7.04514382930789
CECR6	1.38595094711111	5.21835194755556	6.40839279069564	1.86949870730763e-07	2.72819916909178e-06	7.04124832037338
HACD4	-1.45835	8.05229736505555	-6.40657	1.88005316953308e-07	2.74115555693699e-06	7.0357149744077
IGSF10	-2.26477	7.04555387386111	-6.40036	1.91636638854586e-07	2.79006907319386e-06	7.01691190714415
ATP1A2	-1.43621	5.33833525313889	-6.39835	1.92830529741456e-07	2.80542700768049e-06	7.01080773860769
UNC80	1.97167140461111	3.94806	6.39556687802359	1.94489397184408e-07	2.82752272751021e-06	7.00238872492375
TPPP3	-1.69645	8.41287842747222	-6.39409	1.95376766796304e-07	2.83429746742101e-06	6.99791464453886
CD33	-1.11257	6.51067840080556	-6.39127	1.97082944874289e-07	2.85699478780049e-06	6.98936902973679
FRMD4B	-1.81493	7.82138949572222	-6.38538	2.0069755019773e-07	2.89427134269497e-06	6.97150682335708
GMPS	1.12460242833334	7.17691938611111	6.38512785119616	2.00850885660095e-07	2.89427134269497e-06	6.97075622689558
S100A14	-1.79975	7.65603	-6.3851	2.00869031046237e-07	2.89427134269497e-06	6.97066744089436
MYL9	-1.7082	9.11899045019444	-6.38466	2.01140538324114e-07	2.89427134269497e-06	6.96933990431517
CXCL17	-3.00458	8.95307424027778	-6.38431	2.01359030045836e-07	2.89427134269497e-06	6.96827288949856
PHACTR2	-1.556	8.08128542727778	-6.38428	2.01375537199254e-07	2.89427134269497e-06	6.96819232311359
FABP4	-3.56259	10.1465684044722	-6.38402	2.01538774711799e-07	2.89455582555829e-06	6.96739596628427
EPT1	1.14153590755556	6.85327972188889	6.37908918650984	2.04625861241836e-07	2.93680316785135e-06	6.95245591350625
ITPR1	-1.5379	7.59038211266667	-6.37855	2.04964163100862e-07	2.93956776632004e-06	6.95083242706979
SPARCL1	-1.77782	11.9737634265833	-6.37832	2.05110295551676e-07	2.93957432808045e-06	6.95013197725733
MARCO	-2.66562	8.43621683361111	-6.37572	2.06764262629313e-07	2.96117534109078e-06	6.94223873462168
TRIP6	-1.01354	7.62958355080556	-6.37024	2.10286038234583e-07	3.00521385661165e-06	6.9256402076613
TGFBR2	-1.66417	8.60831991069444	-6.36826	2.11577459176684e-07	3.02152975847579e-06	6.91962323058497
HK3	-1.24617	6.66514656252778	-6.36516	2.13606523372193e-07	3.04619507782861e-06	6.91024329206075
ANXA3	-2.96822	8.80402462336111	-6.36469	2.13914942641918e-07	3.04754547676407e-06	6.90882534791698
CD52	-2.09118	10.2222975480833	-6.36456	2.14003267782085e-07	3.04754547676407e-06	6.90841965385864
FAM222A	1.83083706555556	5.59646873066667	6.36175071353363	2.15865721852015e-07	3.06497438887582e-06	6.89990385660828
ASPA	-2.04411	5.90581541386111	-6.3611	2.16300334558972e-07	3.06497438887582e-06	6.89792723846925
OLR1	-3.13786	7.58396612991667	-6.36075	2.16533242327596e-07	3.06497438887582e-06	6.89686960964896
PALMD	-1.84279	6.40699669319444	-6.35659	2.19332202990545e-07	3.09937291606878e-06	6.88424791849299
ZMYM6NB	-1.00022	8.85768074697222	-6.35421	2.20944196651168e-07	3.11560652985599e-06	6.87705172617943
SOX11	3.92831594605556	5.65874589219444	6.35217554407879	2.22336739969698e-07	3.12913012645861e-06	6.87087737885812
ZFPM2	-1.92191	6.91286560755556	-6.35213	2.22368432595354e-07	3.12913012645861e-06	6.87073730902113
DNAJC12	2.23994319944444	5.69104655338889	6.35096091973548	2.23171409052542e-07	3.13824101970122e-06	6.86719509734934
CMSS1	1.06162065027778	8.46606939180556	6.34958183806452	2.24122907558412e-07	3.14923925137131e-06	6.86301418117029
GAD1	2.22788	4.47171444419444	6.34854050680309	2.24844074769119e-07	3.15516591430185e-06	6.85985716794399
MEST	2.04749658727778	10.6737337889167	6.34771171759756	2.25419713222347e-07	3.16104544344249e-06	6.85734449350207
PTPN13	-1.77072	7.07961697441667	-6.34715	2.25811843300944e-07	3.16434526803455e-06	6.85563651232983
CLEC2B	-1.56766	6.73773370333333	-6.34295	2.28758823346518e-07	3.20003273893886e-06	6.84289470734698
BASP1	1.80469143283334	10.2461803043056	6.34283878819408	2.28834295172644e-07	3.20003273893886e-06	6.84257055321345
ZIK1	1.03470004888889	5.22845827277778	6.33868975846688	2.31782553039601e-07	3.23453674812317e-06	6.82999071963503
CEP41	1.24885019422222	6.39529203266667	6.33624638823862	2.33536609959431e-07	3.25676244116887e-06	6.82258216198004
HOXA10	2.86038145333333	5.74164695588889	6.33244583109569	2.36291511822269e-07	3.29063244793759e-06	6.81105806961716
CCDC167	1.08277072955556	7.40787924166667	6.32889320022558	2.3889621609146e-07	3.32461154793764e-06	6.80029
PROCR	-1.28496	7.37967	-6.32056	2.45123002440356e-07	3.39487787662591e-06	6.77500124570155
MSLN	-2.91089	6.30515	-6.31638	2.48305521669799e-07	3.43424065920143e-06	6.76232572932553
TRIM9	2.46959478683333	4.34297111269444	6.31366990258122	2.50388196332453e-07	3.45830486912564e-06	6.75411847025202
CSE1L	1.06347482294445	9.43663549213889	6.31142361218644	2.52130297891898e-07	3.47998446043817e-06	6.74730563639994
IGF2BP3	2.62837	6.46868332336111	6.30844734295249	2.54457298755899e-07	3.50491046525275e-06	6.73827858235331
ARHGAP29	-1.82753	9.41710297244444	-6.30766	2.5507340742204e-07	3.51100019670487e-06	6.73590236843247
WDR76	1.87676306505556	4.83846856513889	6.30441282937453	2.57646169549482e-07	3.54158178156607e-06	6.72604141474014
LOC101929977	1.07527777694444	5.37758990763889	6.30127039425864	2.60157726633499e-07	3.57367104543048e-06	6.71650967461269
TREM1	-2.6997	7.91780173208333	-6.30096	2.60403302593539e-07	3.5746110496837e-06	6.71558262527204
HPN	-1.04641	5.69387183044444	-6.29985	2.61298615341679e-07	3.58306687138227e-06	6.71221021518038
RARRES2	-1.58708	10.0871324914444	-6.29956	2.61533214254082e-07	3.58306687138227e-06	6.71132845469463
FBXO16	1.15379	5.27058010863889	6.2993192100864	2.61729548957702e-07	3.58306687138227e-06	6.71059112196423
ESRP1	1.23963496055556	8.44195061361111	6.29908698355294	2.6191725855247e-07	3.58320566802054e-06	6.70988669828526
FBLL1	1.69632051827778	6.15029111930556	6.2984398869133	2.62441022855171e-07	3.58793861801795e-06	6.70792382075906
LMO7	-1.33474	6.87466900094444	-6.29688	2.63705728362408e-07	3.60278801125595e-06	6.70320028630859
GEMIN2	1.04920724761111	7.13928	6.29630958219204	2.64172749164678e-07	3.60672659363602e-06	6.70146174662388
IL3RA	-1.01096	6.93174644044444	-6.29453	2.65631208423874e-07	3.62418671723147e-06	6.69605220141743
ZNF606	1.04738933988889	6.95921	6.29207058286373	2.67652849809297e-07	3.63946553659151e-06	6.68860273545989
MYO1C	-1.11339	8.71444430513889	-6.2903	2.69122550257689e-07	3.65698581929286e-06	6.68322236924903
TDRD10	-1.06364	5.49619845994444	-6.28924	2.70003951131628e-07	3.66649376169927e-06	6.68000977638206
PAMR1	-1.24406	7.45991262608333	-6.28841	2.7069156729128e-07	3.67335920401529e-06	6.67751078533066
SYNPO2	-1.6517	6.53952641336111	-6.2878	2.71208451176598e-07	3.67654017553478e-06	6.67563646381878
ZNF385B	-2.65502	7.43286046316667	-6.2877	2.71290367281396e-07	3.67654017553478e-06	6.67533974839746
PAPSS2	-1.78928	9.21597338447222	-6.28656	2.72244950381141e-07	3.68700057298057e-06	6.67188866739223
ZNF93	1.24115	6.60554869883333	6.28377339949051	2.74598439996094e-07	3.71388868678363e-06	6.66343163644501
KCNC1	2.02498	4.10131643497222	6.28238184207535	2.75780915081517e-07	3.72738317845273e-06	6.65920987734158
MASTL	1.22877318672222	6.32004903830556	6.28077764425669	2.77150428151732e-07	3.74088193289217e-06	6.65434293031056
BRIX1	1.42245121327778	8.07217891730556	6.27985681499005	2.7793962871895e-07	3.74902658283402e-06	6.65154920841541
ZIC2	4.51107212316667	5.36771561563889	6.27850054334317	2.79106138830565e-07	3.76055820589534e-06	6.64743434373733
LOC101929759	2.11004211638889	4.17785451108333	6.27842963330515	2.79167262621102e-07	3.76055820589534e-06	6.64721920450925
CIB2	1.25927655888889	6.17756569366667	6.27637175544169	2.80947002018271e-07	3.78200770762287e-06	6.6409755916795
GUCY1A2	-1.50322	6.44629633836111	-6.27507	2.82078030109964e-07	3.79470171305931e-06	6.63702830599393
GDAP1	1.71847117288889	6.54422677277778	6.27467275433961	2.82424953374473e-07	3.79683753107494e-06	6.63582071937379
ADGRL4	-1.63852	8.82860189233333	-6.27041	2.86168203092775e-07	3.84459931438689e-06	6.62288468646213
ADCY7	-1.1077	6.60591903488889	-6.26946	2.87004180162059e-07	3.85070302625677e-06	6.62001883757823
CAB39L	-1.11854	6.65198305411111	-6.26283	2.92949895734222e-07	3.91525058210583e-06	6.59987398648284
TCF7L2	-1.24427	7.87519	-6.26241	2.93324925912201e-07	3.91553192285524e-06	6.5986170938633
CA2	-2.36201	8.87181678697222	-6.26234	2.93388387301507e-07	3.91553192285524e-06	6.59840456573281
VIM	-1.00525	12.8540544547222	-6.26143	2.94219901180194e-07	3.92403396293136e-06	6.59562412308855
GMFG	-1.48319	9.29986344572222	-6.26055	2.95014139336683e-07	3.92795620706753e-06	6.59297565999382
TMEM47	-1.63684	8.59711940355556	-6.26046	2.95097953809127e-07	3.92795620706753e-06	6.59269658910453
TXNDC16	1.36954337366667	7.74931631611111	6.25920654503217	2.96243139832774e-07	3.94060007823702e-06	6.58889147608118
SLIT3	-1.57366	7.17732000377778	-6.25605	2.99141400765332e-07	3.97653117657684e-06	6.57932682475364
DHRS13	1.12532	7.49379509322222	6.25363053032393	3.01389805216842e-07	4.00114794702017e-06	6.57197047213738
GATSL3	-1.04803	5.72934106080556	-6.25318	3.01808331457253e-07	4.00406990169357e-06	6.57060720084352
TBC1D8B	-1.02522	5.64096658536111	-6.25127	3.03595522932034e-07	4.0251340717776e-06	6.56480697468176
QSOX1	-1.07789	8.14165267983333	-6.25002	3.04771674944045e-07	4.03313918182215e-06	6.56100846169349
GUCY1A3	-1.44497	8.37854340469444	-6.24931	3.05440962299337e-07	4.03898635533311e-06	6.55885347028917
UBE2QL1	3.54699026588889	6.03467409144444	6.24819812987978	3.06490244834144e-07	4.05020736771983e-06	6.55548445598768
AHCYL2	-1.4899	6.27396	-6.24593	3.08649603049538e-07	4.07340767817961e-06	6.54858741711364
CDC42EP5	-1.60352	7.03740503358333	-6.24265	3.1179276339963e-07	4.10951415587272e-06	6.53863394271847
PPP1R14A	-2.19872	7.36631742616667	-6.24048	3.13883176863329e-07	4.13166903191462e-06	6.53206967686988
MYLK	-1.18439	10.3199350980278	-6.23843	3.15882123846454e-07	4.15527078037653e-06	6.52583343953663
SECISBP2L	-1.28097	8.07792901088889	-6.23629	3.17976236056465e-07	4.18009281262763e-06	6.51934254178351
MDC1	1.02461878083333	6.78761307180556	6.23482466315751	3.19418859904853e-07	4.19359347691609e-06	6.51489584142369
ARHGEF26	-1.70005	6.67625925244444	-6.23432	3.19920940434871e-07	4.19745426335193e-06	6.51335295851777
PAG1	-1.26865	7.77347788744444	-6.23354	3.20692398327443e-07	4.20484204408673e-06	6.5109870022053
BEX1	4.15984534183333	8.76004399269445	6.23017380100125	3.24042184488305e-07	4.24049756212031e-06	6.5007793200167
SLC19A3	-1.75202	4.71470164119444	-6.22982	3.24392721446916e-07	4.24233358786605e-06	6.49971725339695
GOLM1	1.16648468216667	8.32284332036111	6.22856747757819	3.25654556525564e-07	4.25345002756502e-06	6.49590359963437
MAOB	-2.0386	8.29918	-6.22856	3.25664318974576e-07	4.25345002756502e-06	6.49587
CSF3R	-1.40854	7.06115218891667	-6.22744	3.26789237925509e-07	4.26538165077545e-06	6.49248685505257
DPEP2	-1.57395	6.93706	-6.22293	3.31378835898006e-07	4.31969866252317e-06	6.47878681603115
MDM1	1.15216906777778	6.78184608661111	6.21831356718094	3.36138594377982e-07	4.37609077158278e-06	6.46477805945342
LOC643733	-1.56501	7.89155905044444	-6.21803	3.3643171698473e-07	4.37708292523202e-06	6.46392185437617
CSGALNACT1	-1.60739	7.73660712472222	-6.21554	3.39032390476106e-07	4.40523799576133e-06	6.4563578859421
EOGT	-1.45	7.59813846797222	-6.21269	3.42033646520962e-07	4.43566642233065e-06	6.4477007047507
CAST	-1.06327	9.53920588747222	-6.21152	3.43275781989383e-07	4.44891586690029e-06	6.44413997116011
FAM46B	-1.32914	7.06504685322222	-6.20859	3.46388599908202e-07	4.48349939547633e-06	6.43527305838379
YEATS4	1.00452	6.73619	6.20228296674339	3.53212035305847e-07	4.56596134557123e-06	6.41611228555593
MRC1	-2.34838	10.6266	-6.19798	3.5793725470187e-07	4.62408185827723e-06	6.40305942708155
ZSCAN16	1.08435870566667	6.74649299022222	6.19712361455166	3.58890108185785e-07	4.63342513952717e-06	6.40044819311931
WFDC1	-2.16142	7.59315684991667	-6.19663	3.59433292102571e-07	4.63747084484513e-06	6.39896273680251
ZNF793-AS1	1.68083663427778	5.75952500563889	6.19294241648559	3.6355882396539e-07	4.68605616236561e-06	6.38775337962931
LAMA2	-1.56296	7.38887138347222	-6.19285	3.63663409993783e-07	4.68605616236561e-06	6.38747087007503
HRCT1	-1.08167	6.70548350738889	-6.19034	3.66493734357348e-07	4.71843294247689e-06	6.37985627879339
CACNA2D2	-2.04827	8.35160812652778	-6.18995	3.66934761912032e-07	4.7188825055553e-06	6.37867506027246
CIART	1.56368	6.30054822991667	6.18640585946885	3.70979963343278e-07	4.76208949128754e-06	6.36790650491629
S100A13	-1.0571	9.36450070086111	-6.18412	3.73612700328287e-07	4.78979077504733e-06	6.36096098121189
ACTL6B	1.99563942127778	5.05170979402778	6.17978433695863	3.78652593305407e-07	4.84760310229216e-06	6.34780067624714
MTUS1	-1.25905	7.69787370327778	-6.17735	3.81512742577016e-07	4.87249723573519e-06	6.34040996183609
STX1A	1.52182445316667	6.68590349136111	6.17538430990616	3.83838956329908e-07	4.89291617168743e-06	6.33443974512302
AQP11	1.08718071811111	4.91088911488889	6.17060400131753	3.89554390137683e-07	4.95637959557901e-06	6.3199235962236
LOC101927057	-2.75037	6.51506543333333	-6.16935	3.91063794592873e-07	4.96961305575998e-06	6.31612557524355
MICA	-1.72567	6.97079345283333	-6.16933	3.91087047551754e-07	4.96961305575998e-06	6.31606718012689
MANEAL	2.57513831061111	6.86385861080556	6.16056492316936	4.01836845784778e-07	5.09338298435366e-06	6.28943681734834
DHPS	1.01120215805556	8.28942824252778	6.15854852697173	4.04350311058291e-07	5.11881112098196e-06	6.28331315454479
RASSF9	-1.56016	5.06492	-6.15811	4.0489813531444e-07	5.12253258464582e-06	6.28198352614483
SBSPON	-1.48008	5.70182707936111	-6.15713	4.06124545078724e-07	5.13482906963883e-06	6.27901341568812
CD151	-1.09987	8.48188131988889	-6.15632	4.07150956500259e-07	5.14458306275437e-06	6.27653455448274
TUBG1	1.29076170116667	8.18898160480556	6.1554408681396	4.08254975956845e-07	5.15258701613749e-06	6.27387523859919
CXCL16	-1.71398	8.81083155308333	-6.15541	4.08295090876845e-07	5.15258701613749e-06	6.27377874707502
P2RY14	-1.8906	7.42025	-6.15304	4.11300661941534e-07	5.18139140310695e-06	6.26657608032395
LRRK2	-3.08139	8.83881	-6.14793	4.17855193036981e-07	5.25352021202071e-06	6.25104962243373
DLL3	1.57391676388889	4.93457243427778	6.14649660746438	4.19705556006303e-07	5.27021681061057e-06	6.24671058115072
RNF157	1.88811668516666	5.57750006513889	6.14596062045213	4.2040187958929e-07	5.27567756730864e-06	6.24508268308964
JAM2	-1.88303	7.52979292947222	-6.14404	4.22903877324064e-07	5.29719263843718e-06	6.23925559062383
EIF4EBP1	1.46286743838889	8.52548283463889	6.1418776102052	4.2574447678077e-07	5.32946513459005e-06	6.23268159768367
LMNB2	1.65422526105556	6.97658846680556	6.13865817694616	4.30005076096092e-07	5.37280026659012e-06	6.22290318218103
A2M	-1.51837	12.6651457905278	-6.13609	4.33430912979189e-07	5.41225395606872e-06	6.21511071731799
CX3CR1	-2.59258	7.07990939436111	-6.13399	4.36255925801348e-07	5.44056917465884e-06	6.20873115075754
ECHDC3	-1.28812	7.52645345297222	-6.13398	4.36272119872998e-07	5.44056917465884e-06	6.20869469996263
CDK5R2	1.64892232577778	4.92225065522222	6.1338060524204	4.36507334048896e-07	5.44056917465884e-06	6.20816541546427
PLK1	1.34724626722222	5.84529367405556	6.1333452953901	4.37129892393201e-07	5.44160647662086e-06	6.2067658969391
APLP2	-1.02203	10.2018439361111	-6.13047	4.41040429179091e-07	5.4869018621485e-06	6.19802034295093
ACSL5	-1.69932	7.97213800769444	-6.12846	4.43786199227617e-07	5.5176597130093e-06	6.19192595522317
MTCL1	2.14583862294444	6.43932681830556	6.12607846003293	4.47067219607256e-07	5.55161195351066e-06	6.18469286916174
VGLL1	-1.21618	4.34800121938889	-6.12539	4.48023444600433e-07	5.56006463013046e-06	6.18259484920668
RPRM	3.13327691716667	6.71854724736111	6.12436389364794	4.49444726539607e-07	5.57427482289043e-06	6.17948473401369
MXRA7	-1.03536	6.73161343580556	-6.12363	4.50463190452973e-07	5.58347464382711e-06	6.17726213459978
SFTA2	-4.23284	8.94679076927778	-6.12276	4.51684289218887e-07	5.59517327940327e-06	6.17460394724746
F3	-1.81045	8.44357	-6.12077	4.54472759903212e-07	5.62626124054412e-06	6.16856065481389
CEP131	1.11868650866667	6.87303	6.11946692024263	4.56305198222e-07	5.64202364884911e-06	6.16460949804098
FLVCR1	1.24945514294445	6.95977856036111	6.11123700037883	4.68072445905563e-07	5.7769014592834e-06	6.13960906206086
HMCN1	-2.12628	7.73458252113889	-6.11057	4.6903556677897e-07	5.78524981786848e-06	6.13759077789096
TNFRSF10C	-1.49642	5.15581505311111	-6.10359	4.7928488639472e-07	5.89006682250856e-06	6.11636609370488
GIPC2	-1.46794	5.45639806311111	-6.1031	4.80010823419658e-07	5.89539769067881e-06	6.11488007437405
PDK1	1.59738	5.99780655388889	6.10284677852703	4.80382293675907e-07	5.89637123119594e-06	6.11412053145878
SNTB1	-1.22214	6.22809618961111	-6.10032	4.84152428340242e-07	5.93542639822463e-06	6.10644486519713
JADE3	1.12226222516666	7.42592782808333	6.09998446049522	4.84655647958471e-07	5.93798805109532e-06	6.10542488383487
COL6A6	-2.37767	6.58109743202778	-6.09403	4.93674207775379e-07	6.04114726422036e-06	6.08732269567956
MIF	1.10381428277778	11.7725863069444	6.09349007621733	4.94493495049693e-07	6.0475055979441e-06	6.0856946489696
KCNJ8	-1.18572	7.35614332608333	-6.09225	4.96395283306062e-07	6.06708686967476e-06	6.08192589806304
ITGAM	-1.73024	7.90394582802778	-6.09191	4.96916043438602e-07	6.06977532720795e-06	6.08089643529548
PLEKHB1	1.48063214183334	7.43195767058333	6.09146044756939	4.97608911442456e-07	6.07456153901835e-06	6.07952841524786
KLF6	-1.28183	10.3594939703333	-6.0908	4.98624631077526e-07	6.0796050939658e-06	6.07752639053627
SOX7	-2.23185	6.60569971836111	-6.08849	5.02206605106572e-07	6.11776995907299e-06	6.07049862253326
ADH1B	-3.95269	10.0505054715278	-6.08839	5.02361109182018e-07	6.11776995907299e-06	6.07019661861144
SLC5A9	-1.2687	5.08037427427778	-6.08507	5.07542288197222e-07	6.17341521008544e-06	6.06012263087533
NAPSA	-3.34448	10.7350698693333	-6.08247	5.11645251948287e-07	6.21208756863085e-06	6.0522178555283
EVA1C	-1.35682	7.29208509061111	-6.08211	5.12215397967516e-07	6.21527030402075e-06	6.05112443738284
TBX4	-1.24641	5.52454173519444	-6.0816	5.13030313345508e-07	6.22141748377344e-06	6.04956371788396
CELSR2	1.62250392305555	6.56134916708333	6.08021397869204	5.15232057846587e-07	6.24387699613432e-06	6.04535933587122
FAM81B	-2.43302	5.1988	-6.07674	5.20804562732436e-07	6.29677367967515e-06	6.03479812420042
PIGR	-1.93124	8.20182499058333	-6.07536	5.23032934134423e-07	6.31992908856199e-06	6.03060647215868
CTSO	-1.52549	8.67553479588889	-6.07298	5.26892954557723e-07	6.35895510168677e-06	6.02338776470222
MCM3AP-AS1	1.57094493211111	4.61717666866667	6.07118911477623	5.29825593660164e-07	6.3855900401118e-06	6.01793868447074
SPIN4	1.60432941405555	8.72549310113889	6.06830482590816	5.34576443236808e-07	6.43244964107069e-06	6.00917499321546
SQRDL	-1.29174	10.3027262719167	-6.06622	5.38030600609314e-07	6.45561152334778e-06	6.00285208152359
RAB3B	2.61318788383334	4.59056413730556	6.06618163508983	5.38100925827393e-07	6.45561152334778e-06	6.00272377227504
CNKSR3	1.80785	7.91675164933333	6.06490050795179	5.40238849548729e-07	6.473562793969e-06	5.99883109691947
GPSM2	1.11248879588889	6.96512354472222	6.06089758006756	5.4697390413436e-07	6.54472002971822e-06	5.98666816147192
RSRC1	1.07027789916667	6.78712414880556	6.06044181133901	5.47746068572145e-07	6.54505850364784e-06	5.98528329130962
MME	-2.19324	6.98171192716667	-6.06039	5.47827137750196e-07	6.54505850364784e-06	5.98513800785985
SLC36A4	1.99051657888889	7.16307058638889	6.05709047393779	5.53457578347968e-07	6.59762071824318e-06	5.97510005183203
LINC00472	-1.36864	4.19314	-6.05705	5.53534460378894e-07	6.59762071824318e-06	5.97496369526899
SCARA3	-1.11261	5.28177352602778	-6.0559	5.55506721763501e-07	6.61721968032213e-06	5.97147219671667
DAW1	-1.80202	4.66308583772222	-6.04954	5.66548332196581e-07	6.74078938407713e-06	5.95215162205198
CXCL13	3.62245539138889	6.87316634213889	6.04932874522901	5.66915834450775e-07	6.74118716757937e-06	5.95151506989766
LINC01184	-1.17611	5.77168870577778	-6.049	5.67497990380373e-07	6.74413542278301e-06	5.95050756046218
STARD8	-1.1896	6.56359071633333	-6.04529	5.74048015716812e-07	6.80594295484697e-06	5.93924254240937
CACHD1	-1.0438	8.02306199322222	-6.04335	5.77497819071836e-07	6.84282354142723e-06	5.93336106016478
IL11RA	-1.00228	7.16288177697222	-6.04315	5.7787012624185e-07	6.84321671210933e-06	5.93272842765339
SNRNP25	1.01432	8.46812114963889	6.04267475210578	5.78714273793474e-07	6.84919374245074e-06	5.93129554412059
TANC1	-1.0309	8.99127346955555	-6.04133	5.81130016812766e-07	6.87375299487973e-06	5.9272065190216
NTN4	-2.49719	8.44369800313889	-6.03949	5.8445696519807e-07	6.9090551263807e-06	5.9216029114452
PRKCD	-1.12991	7.59470604594444	-6.03913	5.85103237284691e-07	6.91264533089449e-06	5.92051809568446
ARHGAP11A	1.67780834744445	4.22467392083333	6.03616375301759	5.90497422051153e-07	6.96821490033346e-06	5.91151008078961
ATP2A3	1.39687768994445	6.80400354280556	6.03206264908623	5.98042460637731e-07	7.04900631612662e-06	5.89904752735186
BANCR	-1.3273	4.81305081038889	-6.03143	5.99214389407754e-07	7.05639431622687e-06	5.89712592680081
ADIRF	-2.71974	9.61906091602778	-6.02985	6.02159325656075e-07	7.07274332503721e-06	5.89231370466439
HSPB2	-1.2942	6.18817464547222	-6.02933	6.03117077690141e-07	7.07575552948218e-06	5.89075375139496
AREG	-3.01707	7.51642985961111	-6.02872	6.0426295723141e-07	7.08507972921129e-06	5.88889063871206
TUBB6	-1.08298	9.94581173361111	-6.02715	6.07215281715233e-07	7.11556165489644e-06	5.88410663726402
CLDN3	1.63800377022222	7.23066009244444	6.02601265953767	6.09349776444981e-07	7.13643014444763e-06	5.88066234788394
ARHGEF26-AS1	-1.48215	5.35384863730556	-6.02432	6.12543511493563e-07	7.16967257449455e-06	5.87553133164674
ITIH3	-1.47716	5.53312000208333	-6.02278	6.15485786959692e-07	7.19993489568674e-06	5.87082796113964
OVOL2	1.48291157533333	7.26337597077778	6.02206676027088	6.16839803459966e-07	7.21159350754267e-06	5.86867105969129
DOK2	-1.22758	7.21955	-6.02146	6.17995412131228e-07	7.22092033665087e-06	5.86683396173439
PAXIP1-AS1	1.10902402894445	7.69996157636111	6.01900227485548	6.22720355675818e-07	7.26351101571233e-06	5.85935822604027
RASSF2	-1.19282	8.83701871563889	-6.01585	6.28834272560392e-07	7.32145263019908e-06	5.8497687386156
TPK1	-1.49181	6.20005303683333	-6.01569	6.29139147666644e-07	7.32145263019908e-06	5.84929299869308
CH25H	-2.87445	7.05842	-6.01395	6.32537665738845e-07	7.35252163418442e-06	5.84400538393173
MAPT	1.61428	5.94491291058333	6.01053788573221	6.39256574409769e-07	7.40928111143867e-06	5.8336349164733
PON2	-1.48535	10.0471244512222	-6.00981	6.40689202065507e-07	7.42162308179097e-06	5.83143781345723
SIX2	1.45714368094444	5.10449753919444	6.00692013829911	6.46457869713815e-07	7.4755721220373e-06	5.8226403942189
PRRG1	-1.74305	6.55442000402778	-6.00504	6.50227588702208e-07	7.51485825453715e-06	5.81693381246507
ADCY4	-1.24807	6.97336493458333	-6.00183	6.56735043200431e-07	7.58572205881024e-06	5.80716037877048
EPHA7	1.76901212511111	3.87987676777778	6.00134705598359	6.57710771122537e-07	7.58830511748524e-06	5.80570331621398
OLFML3	-1.43477	9.08767152855556	-5.99927	6.61962275189578e-07	7.63234810225354e-06	5.79937967282736
MS4A2	-1.76421	4.60357034980556	-5.99911	6.62284628923432e-07	7.63234810225354e-06	5.79890186725169
PCSK1	4.36876654922222	5.95517930294444	5.99090448780772	6.79327131485564e-07	7.81090722863088e-06	5.77396687252134
RFTN1	-1.20642	10.1262154619167	-5.99027	6.8066000283829e-07	7.82177573876643e-06	5.77204322968552
SPON1	-1.50052	6.99086	-5.98734	6.86874712431297e-07	7.88421207175833e-06	5.76312347573628
FMO3	-2.00506	7.52784805533333	-5.98687	6.87870838812916e-07	7.8866736684124e-06	5.76170129007611
LTC4S	-1.27223	7.08296	-5.98655	6.88549406749094e-07	7.88997074320838e-06	5.76073366825636
EEF1E1	1.00069565505556	8.77632353836111	5.98478905579508	6.92315299223522e-07	7.91963175908812e-06	5.75538089096546
CFI	-1.67843	8.11151715608333	-5.98441	6.93127551027198e-07	7.92443107772115e-06	5.75423019299886
ADAMTS1	-2.37072	7.88851405019444	-5.9805	7.01578772313289e-07	8.00616011791152e-06	5.74233703857334
FAM122B	1.02038	8.36668924322222	5.97562734124519	7.12240391005896e-07	8.11077813211511e-06	5.72753628056885
TMEM200C	1.61137999738889	5.14842293313889	5.97533434488506	7.12887000863586e-07	8.11356276955798e-06	5.72664578853374
BOK	-1.37838	7.55789290652778	-5.97473	7.14231403030251e-07	8.12428155679111e-06	5.7247969038913
AP3M2	1.01629938372222	8.64340672969444	5.97417250414632	7.15456847844606e-07	8.12905615577494e-06	5.72311464875388
FERMT2	-1.17612	8.79821091783333	-5.97204	7.20194436431459e-07	8.16449636671371e-06	5.71663805495522
TIGD1	1.13286769555556	6.20077239766667	5.96870541129597	7.27674534992937e-07	8.24003616252665e-06	5.70649863216355
FILIP1L	-1.32235	8.34727	-5.96737	7.30683318432296e-07	8.2648311001375e-06	5.7024495728823
PHYHIPL	2.19653970377778	5.90027682555556	5.96648525485919	7.32695553339092e-07	8.28294877917621e-06	5.69975092223581
NRP1	-1.1035	7.13723684119444	-5.96402	7.38300931618893e-07	8.32765483462137e-06	5.69227238660923
LOC101927609	-1.36574	5.53267	-5.96145	7.4420197834249e-07	8.38484183192245e-06	5.68446057130577
MTMR7	1.20170825211111	3.37695719261111	5.9583994669729	7.51277262745298e-07	8.45511650024393e-06	5.67517566932724
ARG2	1.37565827844445	5.97283	5.95745925984047	7.53468339778943e-07	8.47032736958178e-06	5.67231806922624
ZNF488	1.47449489727778	4.97291397552778	5.95678610207602	7.55041011298936e-07	8.48273451324261e-06	5.67027211863483
ANGPT1	-2.42826	7.49848919666667	-5.95649	7.55741585979182e-07	8.48273451324261e-06	5.66936208699788
AMICA1	-1.7608	7.95389614294444	-5.9545	7.60406464270415e-07	8.52131639180548e-06	5.66332396639977
PSPH	1.44664892377778	6.17197809633333	5.95303522037793	7.63864451289761e-07	8.54909637414092e-06	5.65887191481536
HIST1H2BH	1.27393553361111	6.20037	5.95237752542955	7.65422199649315e-07	8.55309571987366e-06	5.65687295220134
RSPO3	-2.09471	6.61512745683333	-5.95223	7.65778736576515e-07	8.55309571987366e-06	5.65641600329312
CAPSL	-2.76462	5.45438713736111	-5.95174	7.66924984384194e-07	8.55961242250479e-06	5.65494837844572
ASRGL1	1.33859624683334	8.57856221058333	5.9481125925161	7.75601198225913e-07	8.65166201160901e-06	5.64391031688981
NFIA	-1.32036	8.07798876611111	-5.94761	7.76812036510375e-07	8.66038126228887e-06	5.64237970438414
PTPRM	-1.55396	9.14587452197222	-5.94148	7.91701558551154e-07	8.80206377410674e-06	5.62375089185164
FHOD3	1.44537958055556	5.10399331844444	5.93641727323585	8.04215276089811e-07	8.92643567448641e-06	5.60836391518301
NINJ2	-1.38485	7.89382221705556	-5.93564	8.06149456637138e-07	8.94298509372227e-06	5.60600704681906
PRKCDBP	-1.25482	7.65225798513889	-5.93522	8.07196811259e-07	8.9496837661513e-06	5.60473317020516
UBR7	1.11639791211111	8.92379455155556	5.93387835274778	8.10565441797376e-07	8.9787632230344e-06	5.60064716750192
BSN	1.01903631561111	4.09890406880556	5.93382099490144	8.10709479774452e-07	8.9787632230344e-06	5.60047283504299
SERTAD1	-1.33397	8.27744920105556	-5.92922	8.22343034124012e-07	9.09263566333613e-06	5.58649394272633
ABLIM1	-1.16381	9.11784623094444	-5.92893	8.23092569810514e-07	9.0959391928841e-06	5.58560010315277
MAP1B	1.66112201472223	8.88652504286111	5.92775906358632	8.26077738315132e-07	9.12393140747731e-06	5.58204828731335
RAPGEF5	-1.02087	9.45472372580556	-5.92622	8.30038614206328e-07	9.15895619367078e-06	5.57735534678968
S100A6	-1.22686	11.6648292536944	-5.92617	8.301566419656e-07	9.15895619367078e-06	5.57721584904331
NPTXR	2.02854874711111	5.66546285972222	5.92504624888733	8.33049473298733e-07	9.17582168214799e-06	5.5738029890599
SIGLEC17P	-1.36148	5.65976924491667	-5.92451	8.34435061364226e-07	9.18606934166324e-06	5.57217252322368
ICA1	1.15084	6.72278014341667	5.92012498325694	8.45847531132202e-07	9.30662886080518e-06	5.55884534533806
SCGB3A1	-3.38169	9.40216782333333	-5.91916	8.48371976809165e-07	9.32931777658428e-06	5.55592169555436
ABI3BP	-2.23486	9.87461	-5.9183	8.50650848513935e-07	9.34928293690779e-06	5.55328992693071
BMP2	-2.30848	7.84497589813889	-5.91678	8.54659630239179e-07	9.38312115266397e-06	5.54867745157188
PP7080	1.01987938527778	6.53123450230556	5.91096048247953	8.70207504884678e-07	9.53307124922254e-06	5.53099087301193
RIPPLY2	1.56814282305556	4.40207631358333	5.91042652970762	8.71648261160664e-07	9.53888627707947e-06	5.52936798523699
FENDRR	-1.11703	5.50389942702778	-5.90962	8.73836512159101e-07	9.55208395387784e-06	5.52690824097969
S100A12	-2.54861	6.07970607811111	-5.90736	8.79972037512152e-07	9.6139446372267e-06	5.52004424859235
MFSD2A	-1.48207	7.72736711955556	-5.90205	8.94576913594637e-07	9.7562372909178e-06	5.50389630549472
FRMD5	1.64914755083333	4.81411	5.9007381932075	8.98209003395684e-07	9.78141364248327e-06	5.49992146878929
ENG	-1.02548	8.02483542436111	-5.89931	9.0218218874165e-07	9.81408861812277e-06	5.49559174369358
RBMS1	-1.00844	9.96326633363889	-5.89647	9.10173733214219e-07	9.87574776049584e-06	5.48694060632406
VSIG4	-2.03987	9.80266806672222	-5.89642	9.1029738017356e-07	9.87574776049584e-06	5.48680735247625
FLVCR2	-1.30074	6.44395733658333	-5.89471	9.15129316614388e-07	9.92283421814172e-06	5.48161414009907
TFAP2A	1.59165641433333	4.91437324027778	5.89345542064877	9.18707133149513e-07	9.95627886134481e-06	5.47778648209921
RBM38	1.65390060833334	7.38624492216667	5.89241492562929	9.21673711218344e-07	9.96987799899017e-06	5.47462405062605
LIMD1	-1.12983	6.53419792530556	-5.89232	9.21938269791152e-07	9.96987799899017e-06	5.47434252120497
GLT8D2	-1.10756	8.03707254658333	-5.89207	9.22664827830262e-07	9.97239076635611e-06	5.47356977211916
RRAD	-2.2666	6.92257	-5.88746	9.35924207259164e-07	1.00940751353729e-05	5.45957347587083
CNN1	-1.55156	7.10404900336111	-5.88165	9.52922356499292e-07	1.02664283138277e-05	5.4419183222781
IMMP1L	1.26433	6.58776072202778	5.87999437623151	9.57835642684362e-07	1.03083548979881e-05	5.43687386844508
ZDHHC22	1.27409064466667	4.52744284283333	5.87954179916617	9.59179795471439e-07	1.03102977002403e-05	5.43549834610049
VWDE	1.75842718355556	3.76061164566667	5.87941760209845	9.59548990586813e-07	1.03102977002403e-05	5.43512087275259
SRPK1	1.03573272766667	7.24930816911111	5.87723	9.66086139964033e-07	1.03694958608161e-05	5.42846
NRTN	2.14788531483333	5.44212942647222	5.87609474441704	9.69479701730354e-07	1.03948623279579e-05	5.4250217017974
RTKN2	-1.90109	5.97459865944444	-5.8754	9.71583324063371e-07	1.04118852343467e-05	5.42289569720122
ESPN	1.13907979833333	5.01575	5.87370124554762	9.76696617878052e-07	1.04555761549927e-05	5.4177471618691
LOC101927086	-1.73165	6.25414537430556	-5.87254	9.8022053459537e-07	1.04877360379639e-05	5.41421464786502
SLC51B	-1.04677	4.91065933669444	-5.872	9.81853280862502e-07	1.04940769886252e-05	5.41258222808905
DES	-1.18987	6.82190485152778	-5.87131	9.83955200318517e-07	1.05091520681499e-05	5.41048472749145
LSM7	1.02954027416667	10.0207982189167	5.8711969029585	9.84305337668034e-07	1.05091520681499e-05	5.41013576234754
CCL23	-1.78396	5.52483180113889	-5.86879	9.91674816190948e-07	1.05710544722225e-05	5.40281966203548
EML6	1.08655036794445	4.64533735786111	5.86616463075767	9.9977433227184e-07	1.06517667639459e-05	5.3948413642093
ELAVL4	2.06668411172222	4.66739	5.86564379097843	1.00138920526073e-06	1.06633418326946e-05	5.39325840230467
SOWAHA	2.15785	4.28833437463889	5.86462950161657	1.00454152521688e-06	1.06800018110387e-05	5.39017572811319
THRB	-1.35771	5.89010156988889	-5.86384	1.00700225213619e-06	1.06948939188717e-05	5.3877760936344
TGM2	-1.34888	7.97179528888889	-5.86354	1.00794415896018e-06	1.06992662723079e-05	5.38685912552755
C20orf85	-2.62594	6.71357288802778	-5.86197	1.01283901433397e-06	1.07269814500542e-05	5.38210764756861
SSPN	-1.28809	7.61622	-5.86186	1.01321307516742e-06	1.07269814500542e-05	5.38174549003691
CARD16	-1.71165	9.16790540013889	-5.8604	1.01777813628522e-06	1.07696617787621e-05	5.3773364559622
SIDT2	-1.28222	9.29695518391667	-5.8549	1.03528402142721e-06	1.09434239226714e-05	5.36061057265821
CRYBA2	2.46141059505556	5.06944195680556	5.85435130560564	1.03705100415705e-06	1.09506291014574e-05	5.35893808715388
NEK7	-1.02022	10.3675273973333	-5.8538	1.03882927600069e-06	1.09636694353651e-05	5.35725779553169
CCND1	-1.47818	7.98614	-5.85221	1.04395994853867e-06	1.10005575987268e-05	5.3524259148292
PCDH12	-1.30116	7.50767990163889	-5.85011	1.05076180652313e-06	1.10664522410387e-05	5.34605671266893
ZDHHC23	1.05222035755556	6.31701633916667	5.84913062047507	1.05396501159402e-06	1.10886131225004e-05	5.34307154836836
PEX5L	2.70640539533334	4.17241520077778	5.84789340845067	1.05801364424097e-06	1.1119613191218e-05	5.33931147928502
TNFRSF1A	-1.08868	8.93745421444445	-5.84549	1.06591998301764e-06	1.11910506437633e-05	5.33201003285202
PRICKLE1	-1.39747	6.83948195597222	-5.84532	1.06648699563785e-06	1.1191181011428e-05	5.33148848734411
CEP97	1.07025882872222	5.20484	5.84494714473868	1.06771773443733e-06	1.11982724341013e-05	5.33035739300625
FHL1	-2.32308	8.28865643808333	-5.84258	1.07556437288682e-06	1.12688543512374e-05	5.32317660382342
CDC25B	1.26439452794444	9.34708249686111	5.84112338993992	1.08044496937897e-06	1.13082463885365e-05	5.31873658620832
LDLRAD3	1.05058456066667	6.85350272944444	5.83942848557611	1.08613486212451e-06	1.13501374328382e-05	5.31358562169259
DAB2	-1.37971	9.18059677638889	-5.83893	1.08781961427303e-06	1.13618592113951e-05	5.31206562937984
PAK7	1.11312840683333	3.96424805213889	5.83751922067519	1.09258030307159e-06	1.13997817661229e-05	5.30778322249084
LOC100505938	1.41003321483334	6.62116282313889	5.83634220786924	1.09657281153772e-06	1.14237185152399e-05	5.30420620629864
ESRRG	1.77509469866667	5.78473124188889	5.83312597901482	1.10755710102085e-06	1.15186054082848e-05	5.29443193963919
TMEM220	-1.41647	6.37872325086111	-5.83025	1.11747557147017e-06	1.15935936024147e-05	5.28568914718429
C1orf132	-1.77542	7.49345205111111	-5.82929	1.12078607428648e-06	1.16100319266051e-05	5.28278834505446
PKDCC	-1.07258	7.45027313597222	-5.82731	1.12771602157427e-06	1.16758243198292e-05	5.27674371982306
GPC3	-2.57431	8.36990960069445	-5.82536	1.13454120738644e-06	1.17284359753335e-05	5.27082673098739
SYNM	-1.2066	8.32131800544444	-5.82393	1.1395887920495e-06	1.17745838375662e-05	5.26647369594096
KIAA0907	1.15489374294445	9.26222	5.82303629824171	1.14273577946072e-06	1.17889904364713e-05	5.26376949862152
CATSPERD	-2.06695	4.70056758469444	-5.82271	1.14388804333043e-06	1.17948476373862e-05	5.26278122685807
TARS	1.14041382511111	9.84041700266667	5.82226386203092	1.14547459143878e-06	1.18051745559975e-05	5.26142210943159
AACS	1.45994859338889	8.29845733941667	5.82094756484922	1.15015690365387e-06	1.1841334774914e-05	5.25742197066498
SNHG10	1.33903876533333	5.95622987488889	5.8196985540195	1.15461757418606e-06	1.18811973633353e-05	5.25362632547366
SYT14	1.64985241027778	3.51713490841667	5.81555262845128	1.16954865426037e-06	1.2010342134514e-05	5.24102729152309
HRH1	-1.09709	6.00039016161111	-5.81339	1.17741415113006e-06	1.20849644738827e-05	5.2344549270464
PODN	-1.15464	7.36446267016667	-5.81303	1.17874342315992e-06	1.20924573136472e-05	5.23334854082268
FAM162B	-2.22925	8.19994045672222	-5.8127	1.17992412307274e-06	1.20984191460797e-05	5.23236686243275
BCL11A	1.52116868977778	6.62149232583333	5.81248187429181	1.18073203711004e-06	1.21005544829069e-05	5.2316956991178
TMEM97	1.19861	8.63805740619445	5.81146239981687	1.18446847170028e-06	1.21326849190051e-05	5.2285976796676
MEF2C	-1.1503	8.09158819497222	-5.80815	1.19669200025095e-06	1.22346099075283e-05	5.21853065463007
TMEM173	-1.22814	8.12063229386111	-5.80658	1.20251362536768e-06	1.22810352026568e-05	5.21377224924606
PCDH20	-2.019	5.63271238822222	-5.80621	1.20392374431277e-06	1.22883041155728e-05	5.21262313601271
DANCR	1.15053271388889	9.40201938155556	5.80215862328169	1.21911874040535e-06	1.24182721164258e-05	5.20032549628712
MAP1LC3C	-1.07136	5.82720822566667	-5.8019	1.2200789505769e-06	1.24214392104113e-05	5.19955354324034
SMPD3	1.0743	5.55719366683333	5.79945506218415	1.2293765573763e-06	1.25038253786776e-05	5.19211012964659
TMEM88	-1.10317	6.51898808877778	-5.79897	1.23121767394483e-06	1.25162425403187e-05	5.19064287184345
FXYD3	-1.76696	7.53622576063889	-5.79805	1.23472423847007e-06	1.25409583091492e-05	5.18785442268904
FHL5	-2.47774	6.00546107147222	-5.79801	1.23489192528269e-06	1.25409583091492e-05	5.18772127556662
MYT1	1.06300334877778	5.08218095216667	5.79467122754026	1.24773936616504e-06	1.26459732143869e-05	5.17757359708179
LYPD6	1.03940399977778	4.51227466655556	5.79224410824012	1.25716056900041e-06	1.2719689851896e-05	5.17019846578806
ITPRIP	-1.22519	6.65055526566667	-5.79199	1.25815778759445e-06	1.2719689851896e-05	5.16942106307683
FMO5	-2.03666	6.34254992466667	-5.79036	1.26453724623186e-06	1.27777151185342e-05	5.16446237916086
E2F3	1.19716603533333	6.51641788855556	5.78664220913991	1.27917770519041e-06	1.29127198164268e-05	5.15317660785115
SUCLG2	-1.15942	8.67694	-5.78377	1.29063091773685e-06	1.30105319279311e-05	5.14443760415855
C2	-1.04981	6.40307029788889	-5.78214	1.29714221852825e-06	1.30679145420277e-05	5.13950393846022
IL6ST	-1.07802	7.83063029897222	-5.78195	1.29790167729131e-06	1.30690408912482e-05	5.13893010664686
GSAP	-1.65583	8.90772448436111	-5.77861	1.31143750166291e-06	1.31921721565583e-05	5.12875874627012
LDLRAP1	-1.14393	7.30007800283333	-5.77763	1.31540958421954e-06	1.32255356252945e-05	5.12579391695605
USP25	-1.00092	7.06979644677778	-5.77704	1.31781934341423e-06	1.3243165602966e-05	5.12399959984887
NONO	1.00096630094445	9.17049599586111	5.77638666090593	1.32048944541595e-06	1.32567942880838e-05	5.12201526499757
ELAVL3	2.32846807561111	5.42273324947222	5.77329138700072	1.33321818041805e-06	1.33513695596307e-05	5.1126105926881
ALOX5	-1.34509	7.99412792786111	-5.77165	1.34000954056433e-06	1.3408677435278e-05	5.10762950354613
SH3GL3	-1.53407	6.04265860513889	-5.76936	1.34957712423712e-06	1.34884184200004e-05	5.10065494898379
SLC11A1	-1.24612	5.80494524252778	-5.76839	1.35361346601474e-06	1.35220624409463e-05	5.09772739005887
SCG5	2.82165434088889	6.84539156755556	5.76687007314003	1.36001739639271e-06	1.3579312737164e-05	5.09310051529955
HAGLROS	2.36518338288889	5.01960277422222	5.76567828810928	1.36505024833638e-06	1.36157674788294e-05	5.08947954266624
CDO1	-2.10913	7.16445763269444	-5.76516	1.36725374764047e-06	1.36245991968578e-05	5.08789840443326
TGFBR3	-2.07107	8.82136103008333	-5.76483	1.36864554965015e-06	1.36317366961453e-05	5.08690102082839
C11orf96	-1.83088	10.8812598882222	-5.76353	1.37418988717228e-06	1.36802060844842e-05	5.08293793577373
CDKN2C	1.91174777972222	7.97488573441667	5.76088976949821	1.38546042744146e-06	1.37788102342736e-05	5.07493090879524
DFNB31	1.14413642216667	5.55547	5.7592672558957	1.39244509881975e-06	1.38414530291053e-05	5.07000141261275
CPNE8	-1.09537	5.7785	-5.75601	1.40655486829898e-06	1.39536535662418e-05	5.06011843107826
DMRTA2	2.32510579216667	5.65083119913889	5.7558686567927	1.40718990075337e-06	1.39536535662418e-05	5.05967597064954
HYAL2	-1.15451	8.89669059577778	-5.75474	1.41211707951477e-06	1.39956338642086e-05	5.05624972833251
RNF135	-1.21366	8.33132207758333	-5.75445	1.41340962817892e-06	1.40015674457646e-05	5.05535290378145
GIMAP8	-1.28259	6.45932101858333	-5.7539	1.41581277954879e-06	1.40184916970142e-05	5.05368767809382
FAM3B	2.02987099877778	8.10953335138889	5.7491945648841	1.43660137908529e-06	1.42103819747853e-05	5.03939962742573
EPB41L2	-1.46761	8.21354749619444	-5.74798	1.44200008753485e-06	1.42513197065758e-05	5.03572295991767
MMP11	1.21596900972222	6.20552175608333	5.74707957926911	1.44604940005079e-06	1.42781925020179e-05	5.03297430694976
BCHE	-2.46891	7.14330735497222	-5.74698	1.4464905274956e-06	1.42781925020179e-05	5.03267533773652
MIR7-3HG	2.79018066388889	4.91498716516667	5.74530191254416	1.45403860423276e-06	1.43336809940463e-05	5.02757381701469
LRP2	-1.3677	5.35511258861111	-5.74486	1.45602663721332e-06	1.43462702696912e-05	5.02623457840633
RFWD3	1.04329741216667	6.65220727091667	5.74376884211269	1.46096398126819e-06	1.43878927174284e-05	5.0229164441716
TM4SF1	-1.73457	9.89425301980556	-5.74147	1.47141458394585e-06	1.44833906802248e-05	5.01593003200857
LOC105376717	1.21599204722222	3.92301767538889	5.74131961336044	1.47209645102042e-06	1.44833906802248e-05	5.01547592087375
PRTFDC1	1.35391041388889	8.20046080138889	5.73917939711167	1.48189379565093e-06	1.45713305437693e-05	5.00897423131844
CD300LF	-1.36056	8.24457330230556	-5.73885	1.48339660486036e-06	1.45732522344095e-05	5.00798075170256
PLK2	-1.526	8.49141544238889	-5.73868	1.48418407834847e-06	1.45738931956174e-05	5.00746056994598
NR5A2	-1.37147	4.75479088694444	-5.7383	1.48592940973717e-06	1.45839346104505e-05	5.00630864035173
OMD	-1.87182	5.60796	-5.73489	1.5017074882814e-06	1.47101725271992e-05	4.99595610431121
CST1	2.65765288888889	4.84033374255556	5.73415489785987	1.50515161447376e-06	1.4736756151609e-05	4.9937107880592
SGCA	-1.05044	5.09599555422222	-5.73117	1.51912940983957e-06	1.48663978473097e-05	4.98465082500399
TACSTD2	-2.62052	9.92740951586111	-5.72901	1.52933415606482e-06	1.49590082090316e-05	4.97808901996873
NPNT	-1.69418	8.46319055508333	-5.71504	1.5970062322922e-06	1.55681105127653e-05	4.93565426385597
CDK2	1.10366095955556	7.16593448838889	5.71420988414345	1.60113110704366e-06	1.55932551201901e-05	4.93312626891514
LRRN4	-1.34481	5.42901578166667	-5.71009	1.62170305803279e-06	1.5770769160503e-05	4.92061505179195
AMOTL2	-1.50738	8.56803674072222	-5.70917	1.62633947883535e-06	1.58006279939425e-05	4.91781728643267
SPATA18	-1.49903	5.36979149372222	-5.70456	1.64972808253241e-06	1.59893674243139e-05	4.90382457852057
KDR	-1.52065	8.48334075008333	-5.70226	1.66153013717897e-06	1.60948124624283e-05	4.89683902699892
RGL1	-1.16978	9.58553502377778	-5.70213	1.66220274402599e-06	1.60948124624283e-05	4.89644241448422
PTGS2	-2.94648	7.38520554169444	-5.69989	1.67381851893971e-06	1.61786897210447e-05	4.88961825165232
ARRDC4	-1.13931	8.64101423408333	-5.69977	1.67441057382068e-06	1.61786897210447e-05	4.88927169672166
ELOVL2	1.83265284294444	5.26714364791667	5.69794851061893	1.68389482017095e-06	1.62340827106708e-05	4.88373683682918
PIK3R1	-1.06553	8.88525826444445	-5.69789	1.68417720649708e-06	1.62340827106708e-05	4.88357251972721
SLC34A2	-2.75555	9.82620565258333	-5.69712	1.68824756772793e-06	1.62534101475105e-05	4.88120708855817
CHRDL1	-2.51714	8.86386808852778	-5.69362	1.70663416345234e-06	1.6399128944907e-05	4.87059270080075
RILPL2	-1.14604	8.56881428761111	-5.69107	1.72016115285618e-06	1.65212431715778e-05	4.86285660891284
MYBL1	1.12662352916667	6.97212703747222	5.68580235295622	1.74849185261886e-06	1.67773737964793e-05	4.84684988123147
OTUD1	-1.04244	9.46883808119444	-5.68414	1.75749799330087e-06	1.68557756686398e-05	4.84181584123121
SLC22A4	-1.6943	6.35391	-5.68072	1.77627588453766e-06	1.70277772323446e-05	4.83140242348814
ABHD6	-1.09024	6.53561513844444	-5.67979	1.78139879003304e-06	1.70687778651836e-05	4.82858062511808
SERPINA1	-2.10924	10.2585754645278	-5.67963	1.78228006292244e-06	1.70691169386388e-05	4.82809602219344
CTSV	1.21929393216667	6.97952997736111	5.67568550105316	1.80418306613329e-06	1.72298202042138e-05	4.81612829697682
IL7	-1.96389	5.43656563116667	-5.67552	1.8050956932096e-06	1.72303812645584e-05	4.81563280505688
STOM	-1.47297	10.7028416366667	-5.67485	1.80885612295027e-06	1.72473549709603e-05	4.81359380213451
SKA2	1.08346682461111	8.94819444636111	5.67341137538521	1.81694372465486e-06	1.72982844988065e-05	4.80922284543739
RCAN2	-1.4116	8.02835203636111	-5.67326	1.81777226788617e-06	1.72982844988065e-05	4.8087761592616
CENPH	1.92912064683333	6.08287825458333	5.6724563663983	1.82232936274995e-06	1.73211418798545e-05	4.80632296822438
PLXDC2	-1.25359	7.64711582463889	-5.67057	1.83301474250592e-06	1.73896555616584e-05	4.80059479634842
CLIP4	-1.30148	6.85602261527778	-5.67042	1.83384642624555e-06	1.73896555616584e-05	4.80015035522517
MTL5	1.54061486794445	5.06312850047222	5.67004023370343	1.83602614741184e-06	1.74006404614943e-05	4.79898649772472
SYNGR3	1.41503	5.32725551080556	5.66991665147799	1.83672948030046e-06	1.74006404614943e-05	4.7986112500188
SAMD1	1.04683949372222	6.36194	5.66272101119791	1.87814906019613e-06	1.77513676279614e-05	4.77676289504944
LST1	-1.43775	8.36010035283333	-5.65992	1.89452343451297e-06	1.78893721970225e-05	4.76825846848029
RAB33A	1.21646854066667	5.50733141355556	5.65419129656993	1.92845849254817e-06	1.81708298273478e-05	4.75086551487979
PVRL3	-1.68983	5.78773309752778	-5.6506	1.95005687663565e-06	1.83109342548305e-05	4.7399545384623
NPHP3	-1.39122	6.49082628211111	-5.64907	1.95932729997365e-06	1.83808766090973e-05	4.73530843699113
ITM2A	-1.81919	9.20265227502778	-5.64857	1.96237789444387e-06	1.8400940302966e-05	4.73378437156094
C6	-1.69378	5.25323664938889	-5.64672	1.97364718882496e-06	1.84808476210204e-05	4.72817478374783
CFLAR	-1.07563	8.45334776405556	-5.64612	1.97728040092284e-06	1.85062807097504e-05	4.72637309615878
HSPB8	-1.85703	8.69487854941667	-5.64595	1.97835621229733e-06	1.85077654186128e-05	4.72584024437476
AQP4	-3.11728	7.01511690836111	-5.64567	1.98006347171167e-06	1.85151532880768e-05	4.72499523062231
MAP7D2	2.20927195855556	4.84642019133333	5.64479001557622	1.98546990175325e-06	1.85313585325989e-05	4.72232410820763
CXXC4	2.04882	6.06303625669444	5.64416337684068	1.98932929624103e-06	1.85587960558704e-05	4.72042177463784
PLBD1	-1.61864	9.67658935155556	-5.64203	2.00252884322606e-06	1.86588822124871e-05	4.71394342444276
CX3CL1	-1.40016	7.72791157561111	-5.64161	2.00510873383e-06	1.86714762990104e-05	4.71268221140563
FAM124B	-1.26794	5.91293657419444	-5.64138	2.0065758966273e-06	1.86765198422704e-05	4.71196569486628
SDR16C5	-3.11823	8.56029622305556	-5.63541	2.04404281319559e-06	1.899895897166e-05	4.69384372396067
ATP6V0E2	1.23640447994445	7.70586913730556	5.63259537374063	2.06193689240177e-06	1.91388337404671e-05	4.68530584308915
GABARAPL1	-1.03837	7.54181099913889	-5.63221	2.0644195727987e-06	1.91530678434506e-05	4.6841271393943
DYNLRB2	-2.35561	6.11457207111111	-5.63015	2.07761593174872e-06	1.92577914041145e-05	4.67788563858342
ACE	-1.23268	7.62531917969444	-5.62666	2.10024467478901e-06	1.94586029809768e-05	4.66727477889547
ZNF185	-1.04841	7.58696465130556	-5.62513	2.11020565883737e-06	1.95419183064155e-05	4.66264022837915
VIPR1	-1.84404	7.47618219352778	-5.62116	2.13632998634452e-06	1.97114781867609e-05	4.65058871577799
RAB26	1.10662450877778	5.20264044244444	5.62072924715953	2.13916711680022e-06	1.97196223160857e-05	4.64928880790885
SLC16A1	1.18111636427778	5.67307316136111	5.61832122711299	2.15518885683185e-06	1.98491811693335e-05	4.64198028432432
LINC01018	1.12521679705556	4.16037912319444	5.61661192417025	2.16663437561716e-06	1.99354678807667e-05	4.6367925235254
IL4I1	1.05041628061111	6.35630813591667	5.61432287357247	2.18205704534511e-06	2.00326338116556e-05	4.62984535507206
FFAR4	-1.16716	4.64341709866667	-5.61232	2.19566323328453e-06	2.01209302381692e-05	4.62375715264212
ZMYND19	1.12619909788889	7.53585611494444	5.60748902902365	2.2287560605312e-06	2.04057504321578e-05	4.60910586993846
HIST1H4C	1.53488137555556	12.0505981438889	5.60748755505774	2.22876623977778e-06	2.04057504321578e-05	4.60910139687048
SAC3D1	1.57918265994444	8.17888323491667	5.6064092296798	2.23622563947089e-06	2.04369552440594e-05	4.60582900332541
GJA1	-1.43884	11.2188904330278	-5.60456	2.24908636973303e-06	2.05451850859406e-05	4.60021268019267
DTX4	-1.6425	9.22940769211111	-5.60162	2.26963316091257e-06	2.07047592920682e-05	4.59130626356813
SLC7A7	-1.26923	9.20407549833333	-5.60091	2.27467651087124e-06	2.07413905616225e-05	4.58913247267587
LPAR1	-1.25966	7.15312788047222	-5.60034	2.27870819833121e-06	2.07682614829636e-05	4.58739820047063
ABCC4	-1.11218	5.48355490205556	-5.5974	2.29951084636408e-06	2.09221189349654e-05	4.57849830559556
HOXB-AS1	1.13755143261111	5.03091774719444	5.5973788444057	2.29968084631316e-06	2.09221189349654e-05	4.57842590818078
TEKT1	-1.54558	5.37307394458333	-5.5941	2.32314326551637e-06	2.10762746196536e-05	4.56848512978287
ARL6IP5	-1.00154	10.6016923201389	-5.59366	2.32629906814753e-06	2.10882250207318e-05	4.56715573133089
PCTP	-1.17305	8.01392958947222	-5.59184	2.33950290735882e-06	2.11698785504904e-05	4.56161307313917
LOC100506730	1.11316501227778	6.08047762541667	5.59023914758302	2.35112083035704e-06	2.12654716431084e-05	4.55676200836755
RAB31	-1.02698	10.1645624699444	-5.5892	2.35869954137614e-06	2.13149117982218e-05	4.5536104451379
ACSM3	-1.36251	5.59304671944444	-5.58828	2.36541989739376e-06	2.13660734599412e-05	4.55082430058099
OASL	-1.27828	6.77092942133333	-5.58787	2.36843671856604e-06	2.13837514738005e-05	4.54957615676708
C2orf15	1.14348890527778	4.43513154097222	5.58613701019043	2.38119395199836e-06	2.14509431952567e-05	4.54431568325153
SPTLC3	-1.18741	4.82549	-5.58523	2.38793142405814e-06	2.15020384676793e-05	4.54154885633183
ADGRE1	-1.66627	5.81619336636111	-5.58503	2.38940474348002e-06	2.15057084383066e-05	4.54094486173881
AASS	-1.20091	5.46593	-5.58345	2.40111242757307e-06	2.15758038916497e-05	4.53615846252071
COL11A1	3.36376977038889	5.28217114969444	5.58340039310328	2.40146962389837e-06	2.15758038916497e-05	4.53601279947293
CXCL2	-2.97138	9.89415587758333	-5.58294	2.40493039818276e-06	2.15972810435825e-05	4.53460263448495
LHFP	-1.2935	9.73743358172222	-5.58263	2.40720668322528e-06	2.16011229182581e-05	4.53367622262339
LAGE3	1.04832862294444	8.25372741386111	5.58156780625361	2.41514359656686e-06	2.16600811711656e-05	4.53045287758388
CFP	-1.17306	6.42105528352778	-5.58142	2.41624267678398e-06	2.16603114059635e-05	4.53000735525593
CCHE1	2.16751698016667	4.75743094591667	5.57512051042473	2.46387137087255e-06	2.19935047700236e-05	4.51089318969612
ATP2A1-AS1	1.36345144522222	5.29864	5.57257682619631	2.48336513474469e-06	2.21439792549771e-05	4.50317659357552
HBEGF	-1.99545	8.25244	-5.57195	2.48820112538257e-06	2.21773014616143e-05	4.5012716662687
DLX1	2.45516	4.92383329130556	5.56787409104265	2.51981140797965e-06	2.24293226297404e-05	4.48891082046413
TMEM145	1.14932590155556	4.23538	5.56634546948957	2.53177287813964e-06	2.25159298845218e-05	4.48427390327253
ROPN1L	-1.49943	6.0428	-5.56107	2.57352005169864e-06	2.28023904344041e-05	4.46826070572056
FOXQ1	-2.03724	7.40553734255556	-5.56072	2.57628147058353e-06	2.2811225886312e-05	4.4672106898548
PARM1	-1.61286	7.81086977619444	-5.55933	2.58736453943215e-06	2.28792414729191e-05	4.46300772455442
ZNF521	-1.5459	6.90327	-5.55904	2.58970863760316e-06	2.28899389392003e-05	4.46212109804294
HIST1H2AE	2.00796450966667	4.94006705494444	5.55765826234801	2.60083478408606e-06	2.29681482721529e-05	4.45792370706438
KRT7	-1.23047	8.98479	-5.55734	2.60338657253815e-06	2.29705892642096e-05	4.45696356975855
TRPM4	-1.1256	5.76548088911111	-5.55699	2.60619603500013e-06	2.29853277055365e-05	4.45590757003184
STXBP6	-1.97455	6.87510908780556	-5.55547	2.61854953899547e-06	2.30841901037089e-05	4.45127772324891
FMN2	1.79604955672222	4.28599962269444	5.55485761268297	2.6234979420489e-06	2.31177139618362e-05	4.44942929751741
RAB37	-1.30406	5.52332	-5.55391	2.63119537255389e-06	2.3170690444365e-05	4.44656093352539
IFNGR1	-1.15513	10.3133698865833	-5.55094	2.65552109520329e-06	2.33361125201652e-05	4.43755118297173
ST3GAL5	-1.24216	8.38678655480556	-5.5496	2.66658292859281e-06	2.34053836085578e-05	4.4334814285922
TMED6	-1.5735	4.40914294122222	-5.54711	2.68718691756456e-06	2.35554929667833e-05	4.42594592801955
SRPX	-2.28355	8.61534277208333	-5.54148	2.73450360733062e-06	2.39079498666917e-05	4.40885768642304
DNASE2B	-2.01469	5.78446404211111	-5.54044	2.74335358294791e-06	2.39541895068394e-05	4.40569447024238
PDPN	-1.1803	6.31807591130556	-5.53969	2.74973966903292e-06	2.3999566081927e-05	4.4034182591353
HIST1H3F	1.30157916027778	3.65613779930556	5.53939804425389	2.75219257958923e-06	2.40002135106011e-05	4.40254536906491
PCAT6	1.12718659577778	4.61572	5.53726514221735	2.77043595813074e-06	2.41382450274601e-05	4.39607765848122
CNTN6	-1.15697	5.20621804913889	-5.53713	2.77160977891001e-06	2.41382450274601e-05	4.39566297381009
ENC1	1.41500498811111	8.19274533544444	5.53604433669057	2.78093215158996e-06	2.42089861462182e-05	4.39237582362124
CAMK2B	1.35202553188889	5.08329040372222	5.5351353496771	2.78877317419752e-06	2.42563163285051e-05	4.38961954941623
CMTM2	-1.37466	6.04878	-5.53182	2.81756571817878e-06	2.44856410969551e-05	4.37956459640583
BMP8B	1.00786686566667	5.59528745955556	5.53071530316494	2.82721664065959e-06	2.45378084266107e-05	4.37621732305492
MARK1	1.36540416972222	5.88564448141667	5.52991596674674	2.83422515149642e-06	2.45710249212284e-05	4.37379369877446
CLEC12A	-1.94851	6.80982295319444	-5.52736	2.85677862513549e-06	2.47305602216255e-05	4.36603500997922
BNIP3	1.21684800344444	10.2139251797778	5.52353411607861	2.89080608058161e-06	2.50036759108685e-05	4.35444453131694
BMP4	-1.20204	6.48020272113889	-5.52167	2.9075000627324e-06	2.50943299572628e-05	4.34880810389811
HSD17B11	-1.09708	10.0874463918611	-5.52167	2.90750500223403e-06	2.50943299572628e-05	4.34880644096709
NCF4	-1.28565	7.12910724002778	-5.51887	2.93286351813883e-06	2.52699628234515e-05	4.34030635324555
C1orf186	-1.13374	7.15522208961111	-5.51773	2.94320522153408e-06	2.5348245055628e-05	4.33686097437928
BAG3	-1.1306	9.18810844144444	-5.51708	2.94914137217969e-06	2.53777073557416e-05	4.33488879922687
TMCC3	-1.22367	6.62242565858333	-5.51613	2.95785046996248e-06	2.54309606448116e-05	4.33200255242049
EDNRA	-1.42991	8.07343024463889	-5.5141	2.97653889130244e-06	2.55589694840817e-05	4.32583773832015
FAM169A	1.47354961683333	4.80888	5.51344282333282	2.98258381573042e-06	2.55999824830388e-05	4.32385197852569
RAB39B	1.87435858005556	4.94097465841667	5.51081931103281	3.00691651715483e-06	2.57426634412473e-05	4.31589926547333
SIX1	2.25007271383333	6.21864056852778	5.51067712405139	3.00824092530216e-06	2.57426634412473e-05	4.31546825882892
SMAD6	-1.09856	6.05416930294444	-5.51066	3.00837818853135e-06	2.57426634412473e-05	4.31542359966636
CDCA7L	1.07431590994445	8.87386717786111	5.50853270873255	3.02828592831618e-06	2.5871203110708e-05	4.30896806473677
BBOX1-AS1	1.49331064861111	4.00189682780556	5.50625282163216	3.04974344813356e-06	2.60324759051976e-05	4.30205743325732
PGBD5	1.85397140272222	6.57600635530556	5.50537269038889	3.05806747106971e-06	2.60814638625172e-05	4.29938969952912
GKAP1	1.39976852916667	7.55273487363889	5.50288669377773	3.08170194503802e-06	2.62608376473489e-05	4.29185465951733
TRO	1.11188504022222	5.48934427688889	5.49975704359224	3.11171496833252e-06	2.64789653919979e-05	4.28236907647373
SERPINB6	-1.15741	8.96568097852778	-5.49971	3.11218378411883e-06	2.64789653919979e-05	4.28222163618098
CPA3	-3.29753	8.81317987108333	-5.49683	3.1400555194192e-06	2.66604579677452e-05	4.27349587326161
C1orf162	-1.70616	8.72353176302778	-5.49678	3.14048806131772e-06	2.66604579677452e-05	4.27336107052554
ZYG11A	1.21337365983334	4.71690607902778	5.49004780144009	3.20669396952198e-06	2.71653558400437e-05	4.2529442002828
LTBP1	-1.00342	8.29219561416667	-5.48454	3.26186506244529e-06	2.76095533116961e-05	4.23625045301176
PTGDS	-2.13076	10.2093962236944	-5.48332	3.27420244372506e-06	2.76791500259439e-05	4.23255611941426
LINC00526	1.18055	6.53083165911111	5.47755646534922	3.3331542698062e-06	2.81303722335506e-05	4.21509389256459
RNF125	-1.4638	6.58710790213889	-5.47224	3.3884462239826e-06	2.85731117232532e-05	4.19899482027037
NRXN1	1.76795188588889	4.31222170855556	5.47175094512509	3.39360994207901e-06	2.85927578376669e-05	4.19750479300812
MYB	1.94181664672222	7.64415365230556	5.47148223388566	3.39643449348903e-06	2.86046125392801e-05	4.19669070993887
SERPING1	-1.33414	10.532	-5.47071	3.40460881562589e-06	2.86614940719711e-05	4.19433855104577
LINC01604	1.07024577188889	4.53560639083333	5.4667250923746	3.44682907794283e-06	2.89351430900306e-05	4.18227909598733
CRISPLD2	-1.22123	9.42095405077778	-5.46361	3.4802166320384e-06	2.91762739584142e-05	4.17284691649596
SCGB1A1	-3.85455	10.8542651853889	-5.46236	3.49375114774056e-06	2.92744797770711e-05	4.16904914542618
MDFIC	-1.02556	6.08563607794444	-5.46003	3.51902322284098e-06	2.94263515857818e-05	4.16199713615986
HIST1H3D	1.46849177177778	4.61339724294444	5.45991663705019	3.52025435988291e-06	2.94263515857818e-05	4.1616548932033
PIDD1	1.01388424433333	6.40867932927778	5.45793113753936	3.54195915379337e-06	2.95395002357835e-05	4.1556408136195
CSTA	-1.57086	9.50364523488889	-5.45774	3.54403736908825e-06	2.95395002357835e-05	4.1550669096244
SLC25A43	-1.33665	7.17225099011111	-5.45741	3.54767790428251e-06	2.95537293924502e-05	4.15406237985283
HIST1H2BG	1.49625031694445	4.77375622552778	5.45731936609199	3.54867368640204e-06	2.95537293924502e-05	4.15378779448994
BRE-AS1	-1.45314	5.31960231072222	-5.45622	3.56079600388631e-06	2.96180142466702e-05	4.1504512631234
HAUS6	1.19371	5.65710145427778	5.45295820207838	3.596909114302e-06	2.98814446346233e-05	4.14057859824561
SNORA61	1.01749760994444	7.36445275469444	5.45025967676265	3.62708227898768e-06	3.00702108905885e-05	4.13240569085644
UNC79	1.21520331083333	4.92554726591667	5.44749451951595	3.65826232715617e-06	3.03038076763893e-05	4.12403133755027
ABCB1	-1.94028	5.03147668619444	-5.44534	3.68278419638917e-06	3.04944203114227e-05	4.11749534552051
GOLT1A	-1.12034	6.20969292130556	-5.44332	3.70582111402179e-06	3.06474443687893e-05	4.11139476557605
MYL6B	1.07309755016667	8.61993989080556	5.44296705704874	3.7098923410731e-06	3.06685446745244e-05	4.1103205868388
IFITM2	-1.29164	10.6995077440556	-5.44101	3.73243960078347e-06	3.0804457547734e-05	4.10439288187434
GNGT1	1.14827687916667	2.93497	5.44048896444263	3.73845890137444e-06	3.08415217378719e-05	4.10281646910709
NKAIN2	2.98541357111111	4.73504274738889	5.44008723059627	3.74311056110151e-06	3.08672774877267e-05	4.10159997363757
NEDD4L	-1.03178	7.99554564452778	-5.43765	3.77145731528219e-06	3.10570605493773e-05	4.09421936523149
DHCR24	-1.37109	10.0968940757222	-5.43746	3.77364666063639e-06	3.10570605493773e-05	4.09365164322433
CACNA1A	2.72017620272222	7.21819858597222	5.43744748621654	3.77381993493598e-06	3.10570605493773e-05	4.09360672533835
LAYN	-1.04597	7.55884315341667	-5.43549	3.79671750663184e-06	3.12197711936049e-05	4.08768910208478
EEF1A1	-1.15615	8.64529324491667	-5.43536	3.79823273107191e-06	3.12197711936049e-05	4.08729877198033
CADPS	1.42725099416667	4.36143887463889	5.43520792498032	3.80007068350614e-06	3.12221605547518e-05	4.08682551480715
DLX6	2.65169999516667	4.28409153702778	5.4292502202958	3.87079295672684e-06	3.17386148207196e-05	4.0687872725937
PAQR5	-1.21588	5.78973696061111	-5.42802	3.8855784182904e-06	3.18469077590097e-05	4.06505790266563
NBEAL1	-1.07352	6.99687301680556	-5.42677	3.90062315409244e-06	3.19054214132271e-05	4.06127770770884
SULF1	1.67324766622222	8.31209652561111	5.4252119062511	3.91947537297801e-06	3.20336547392966e-05	4.05656140801449
MS4A7	-1.43602	9.30369576486111	-5.41974	3.98636745584162e-06	3.25145145074487e-05	4.0400084316631
CAPN2	-1.03755	11.6826468764722	-5.41384	4.05992777992233e-06	3.30343881738115e-05	4.02212376316946
BTC	-1.11778	4.59466039297222	-5.41244	4.07750691872357e-06	3.3164051637615e-05	4.01789785319064
SCML2	1.30200295666667	5.75156904422222	5.41218564749204	4.08070728322971e-06	3.31767092136553e-05	4.01713047188168
FOXO1	-1.27799	8.07117	-5.40509	4.17130438507774e-06	3.37907471643853e-05	3.99565379837892
SFTPD	-3.78214	10.3459928442222	-5.40397	4.18578529629773e-06	3.38944468274445e-05	3.99226439561332
PYCARD	-1.02942	8.86967121272222	-5.39606	4.28949277001276e-06	3.46369246122799e-05	3.9683287498213
SMCO3	-1.46893	5.13293235002778	-5.3937	4.32090811017885e-06	3.48487628918061e-05	3.96119248256703
FAM24B	1.81606331422222	6.39756468227778	5.38995223387734	4.37131703132607e-06	3.52002358965301e-05	3.94984963266008
SCN2A	2.61073810794444	4.36943580613889	5.38984098805537	4.37282178518861e-06	3.52002358965301e-05	3.94951305674285
GIMAP1	-1.31547	6.60169489477778	-5.38981	4.37320934598349e-06	3.52002358965301e-05	3.94942638785923
MPP7	-1.52267	5.26455519508333	-5.38842	4.3921388090598e-06	3.5324419700286e-05	3.94520260225477
MYOF	-1.31728	9.32133405108333	-5.38808	4.3967447018812e-06	3.53444307845173e-05	3.94417763639088
FAM216B	-2.08287	4.87666076547222	-5.38797	4.39827439209638e-06	3.53444307845173e-05	3.94383746701425
ST3GAL6	-1.11957	5.78068477611111	-5.38392	4.45359368188996e-06	3.57232232185213e-05	3.93161
BMPER	-1.35356	3.79415363741667	-5.38275	4.46979600901374e-06	3.57778713470401e-05	3.92806362702502
TPSAB1	-1.63807	8.73692790063889	-5.38102	4.49382679356669e-06	3.59559598998344e-05	3.92282045761291
STAC	-1.27712	7.22255090141667	-5.37661	4.55548750775466e-06	3.63340641972258e-05	3.90949451269464
MARCKSL1	1.79688	10.7063806749167	5.37490241254372	4.57964753112479e-06	3.65123301187543e-05	3.90432235492873
ARHGEF6	-1.21901	8.58246713744444	-5.37101	4.63510642775479e-06	3.69205500267049e-05	3.89255247924352
SRSF12	1.34809606166667	4.15833846066667	5.3618231366295	4.76871779878494e-06	3.7840328927126e-05	3.86476650188402
PRR3	1.02757631888889	6.43499523583333	5.36158399975079	4.77224612919271e-06	3.78510408716445e-05	3.86404336766992
GAS2L3	1.25563979538889	7.49157	5.35604352450304	4.85472488374293e-06	3.84170562466857e-05	3.84729026196118
C4BPA	-2.97894	10.0412258193333	-5.35532	4.86552549968778e-06	3.84874320102704e-05	3.84511759539389
HMP19	2.69508857316667	5.11318407097222	5.35450156281849	4.87793099505606e-06	3.85536227026145e-05	3.84262804713277
NFKBIZ	-1.97804	9.48348381172222	-5.35175	4.91962819371583e-06	3.87937386951902e-05	3.83430648468048
TMEM100	-2.84243	8.87855448591667	-5.35098	4.93129397519329e-06	3.88705395021193e-05	3.83199098603729
NCF2	-1.80249	8.54477293563889	-5.34893	4.96264284521195e-06	3.90566185544196e-05	3.82579576411546
CLIC2	-1.55766	8.29991895780556	-5.34838	4.97108546936933e-06	3.9107810404056e-05	3.82413402219631
HEPH	-1.05895	7.39053973083333	-5.34646	5.00079121712055e-06	3.92802514481415e-05	3.81830951743868
GIMAP6	-1.53927	8.66372205855555	-5.34359	5.0454069884421e-06	3.95537170239989e-05	3.80962640209725
PLAT	-1.00063	8.16910312622222	-5.34235	5.06478008291521e-06	3.96439865372948e-05	3.80587995628753
GRAMD2	-1.28501	7.13310927333333	-5.34202	5.06987230764051e-06	3.96684580441558e-05	3.80489758599977
WNT2	-1.39666	7.20544333030556	-5.34117	5.08326136177364e-06	3.9696258134377e-05	3.80231933892428
ATCAY	1.44907011511111	5.97391980483333	5.33817736938326	5.13048677212622e-06	4.00185900946019e-05	3.79327947943575
COL22A1	2.14362452377778	4.72103901061111	5.33529083062712	5.1764814419918e-06	4.02887699034242e-05	3.78455504094204
FSD1L	1.13083725183333	5.13935576397222	5.33479824332217	5.18437134538842e-06	4.03297723124876e-05	3.78306626766044
ACP5	-1.46694	10.2843697714444	-5.33237	5.22348027110826e-06	4.06026996882487e-05	3.77572
PCDH8	2.96123587327778	3.92560589213889	5.33045508073027	5.25445736650996e-06	4.07963429006558e-05	3.76994033303035
BTK	-1.13775	7.05399880522222	-5.32602	5.32708197471336e-06	4.13443027568234e-05	3.75652285545122
EYA1	1.81286047511111	5.53637867027778	5.32284382371986	5.37956433907177e-06	4.17355743168509e-05	3.74694034044546
MGAM	-1.41804	4.22638350258333	-5.32151	5.40179988065483e-06	4.18758815949803e-05	3.74290868896466
CYP3A5	-1.49648	4.99027	-5.31401	5.52857404352206e-06	4.27437147985562e-05	3.72023572048396
RNF182	2.12380992577778	7.22609602688889	5.31277217496971	5.54968398463517e-06	4.2841267454458e-05	3.71651099571533
AQP9	-1.81451	7.24708021952778	-5.3105	5.58872114573609e-06	4.3027395650442e-05	3.70966038863729
GEN1	1.14966833577778	5.25700894833333	5.30941018822466	5.60765535210617e-06	4.31567037948705e-05	3.70635489541244
SERPINE2	1.36299	8.84172	5.30884703570538	5.61742468669708e-06	4.32154070731454e-05	3.70465375946985
DDC	3.20603275188889	6.90308924372222	5.30736138572404	5.64327852300482e-06	4.33977581233667e-05	3.70016609822549
KIAA0895	1.20281669233333	5.92004	5.3053582302609	5.67832585422986e-06	4.36340203398722e-05	3.69411544685736
GLRX	-1.07355	9.30238	-5.29952	5.78170781892509e-06	4.43946278835956e-05	3.67648307284543
AGPAT9	-2.05261	6.09199790405556	-5.29924	5.78669935848993e-06	4.43991659144366e-05	3.67563975666794
KLF9	-1.44635	8.28902284630555	-5.29813	5.80661851133698e-06	4.4501236209749e-05	3.67228168028567
RAB9B	1.36193320694444	6.76503690836111	5.29566914620809	5.85093001339255e-06	4.47898014947831e-05	3.66485265036839
ITGA2	-1.3253	7.83397	-5.29409	5.87951089639849e-06	4.49744694383719e-05	3.66009079860548
MACC1	-1.33576	5.55576608469444	-5.29253	5.9079790605038e-06	4.51516997130834e-05	3.6553707424155
C5	-1.22187	6.94103426719444	-5.27892	6.16163245102922e-06	4.67954765635373e-05	3.61429430099767
GCH1	1.24385102533334	9.57817397161111	5.27736172754671	6.19144779130325e-06	4.69865456866146e-05	3.60957779927086
FBXL7	-1.14075	7.08661522888889	-5.27582	6.22095550702705e-06	4.71749948050728e-05	3.60493232919597
STMN2	3.55330658311111	5.53955	5.27472839593974	6.24202417404335e-06	4.73169818963264e-05	3.60162893776731
ADHFE1	-1.04471	7.04000794519444	-5.27368	6.26220440015042e-06	4.74521301504451e-05	3.59847531208504
LOC101927870	1.60131958355556	3.28530852111111	5.27006388324071	6.33262329749262e-06	4.78599271610875e-05	3.58755000029042
SNHG1	1.34435617238889	9.26359344730556	5.26247151668128	6.48289742812634e-06	4.89040699821164e-05	3.5646370960448
LOC105377283	1.96897592227778	4.76628503469444	5.25698262978008	6.59374313629154e-06	4.96659734032202e-05	3.54807474972241
PDZK1IP1	-1.84493	7.05930921377778	-5.25539	6.62627976131196e-06	4.98492064239208e-05	3.54326616623182
ARNT2	1.17449101661111	6.92047446291667	5.25536901753536	6.62668663085983e-06	4.98492064239208e-05	3.54320618502997
LRRC75A	1.22249439855556	6.29683344977778	5.25518659625754	6.6304212320632e-06	4.98492064239208e-05	3.54265579803632
LOC100506725	-1.55711	4.51726387647222	-5.25198	6.69651042060904e-06	5.02711621195944e-05	3.53296698943712
KLF2	-1.4753	7.22455092730556	-5.25136	6.70923681925005e-06	5.03211218786325e-05	3.53111228690977
SEMA3E	-1.51438	4.03423660555556	-5.25131	6.7102657311626e-06	5.03211218786325e-05	3.53096249091153
SLC27A2	1.45961134983333	6.68293	5.25117207542334	6.71314039829916e-06	5.03211218786325e-05	3.53054409933579
DMKN	-1.63356	6.75853378902778	-5.24962	6.74534710274875e-06	5.05250034099358e-05	3.52586883803136
SELP	-1.86642	7.36377983397222	-5.24381	6.86748526367172e-06	5.12875592655928e-05	3.50833987676262
DUSP26	1.43511298661111	6.40374129047222	5.23843843111692	6.98237183162195e-06	5.19485885023972e-05	3.49213464767945
SEPT10	-1.26091	8.03131284233333	-5.23835	6.98431639858286e-06	5.19485885023972e-05	3.49186266532847
USP37	1.09543617938889	6.49101409969444	5.23695561728193	7.01441364822394e-06	5.21232183362936e-05	3.48766268379629
C5AR1	-1.52822	8.61538364316667	-5.23665	7.02106553543531e-06	5.21232183362936e-05	3.48673687119291
CD44	-1.32006	8.34389980088889	-5.2363	7.02870798856466e-06	5.21442273901641e-05	3.48567427631648
SOD3	-1.19884	6.83707752347222	-5.23532	7.04983643742965e-06	5.22625457277344e-05	3.48274262733526
ORM1	-1.83536	5.69108004583333	-5.23508	7.05518340483482e-06	5.22829768366368e-05	3.48200211311172
AHR	-1.30988	10.0274412908889	-5.23466	7.06438869884115e-06	5.22935801738502e-05	3.48072856747566
ADAMTS3	-1.18613	4.88833213363889	-5.23449	7.06811987930026e-06	5.23020135843051e-05	3.48021283528615
MATN3	-1.54146	4.28762276405556	-5.2337	7.08518875016403e-06	5.23898951225943e-05	3.47785701309396
HOXB3	1.32986610277778	7.64504666144444	5.23272559927992	7.10662538189373e-06	5.25291551579611e-05	3.47490640717063
FADS1	1.06524645844444	8.11908610777778	5.22827701407139	7.20490304193131e-06	5.31776658680073e-05	3.46149242050408
SCG2	3.51389142216667	6.55698	5.22765170647368	7.21882522277247e-06	5.32097173813022e-05	3.45960702368922
LGALS3	-1.11877	12.5724216872222	-5.22162	7.35445893377747e-06	5.40836832451515e-05	3.44142746496909
ACTG2	-1.53583	8.52138430786111	-5.22079	7.37325869442566e-06	5.42003406668668e-05	3.43893421980727
ZBTB16	-2.3302	7.72326730788889	-5.21949	7.40305617041423e-06	5.43816055561663e-05	3.43499547497919
RSPO2	-1.64906	4.26579950216667	-5.21783	7.44095055168937e-06	5.45606617669113e-05	3.43000935145477
TMEM178B	1.11845935911111	5.13154139305556	5.21107326680254	7.59785700324271e-06	5.55496943726213e-05	3.4096311482772
FAS	-1.61767	7.14620311013889	-5.20904	7.64568303526052e-06	5.58386673791249e-05	3.40350360713986
FCN1	-2.2531	7.07033786172222	-5.20791	7.67236293032992e-06	5.59525159274042e-05	3.40010202031771
BCL7A	1.01173480783333	6.71951	5.20779082945713	7.675218386377e-06	5.59531184316118e-05	3.39973866328401
EMP3	-1.39161	8.92128587883333	-5.20661	7.70318993036101e-06	5.61367531978169e-05	3.39618643291667
WNK3	1.27880478722222	4.53896563616667	5.20596570241375	7.71857187338559e-06	5.62002587846085e-05	3.39423852008944
RHBDL3	1.21250371327778	4.76858314791667	5.20536939368321	7.73278912024831e-06	5.62508837986628e-05	3.39244155880789
HOXB7	1.71713216194444	7.23804189769444	5.20370852029279	7.77252525759867e-06	5.64597143076841e-05	3.38743670251782
IL23A	1.70974894288889	6.01867883255556	5.19082302571116	8.08778720413851e-06	5.83277586927473e-05	3.34861494781918
SERTM1	-2.04325	5.14249467005556	-5.1906	8.09344984090849e-06	5.83277586927473e-05	3.34793160237738
ST8SIA6-AS1	2.27998	5.56165017672222	5.1888027481383	8.13835631893439e-06	5.85662938904198e-05	3.34252937682002
FPR1	-1.59748	9.09521	-5.18772	8.16566162106123e-06	5.86596247245976e-05	3.33926
SRPK3	1.19847552372222	6.05768472213889	5.18719016395466	8.17894608761562e-06	5.87132526154378e-05	3.33767210861508
MFSD4	-1.00271	4.59536	-5.18583	8.21341149420944e-06	5.89187453045333e-05	3.3335666665167
IL1R1	-1.35413	6.84597890469444	-5.18493	8.23610162000699e-06	5.90395362664728e-05	3.33087328962585
TCERG1L	3.09055143483333	4.97829844147222	5.18444805872398	8.24842930876861e-06	5.91069087434807e-05	3.32941307896728
ZNF711	2.01329661588889	5.12571569622222	5.18326686024868	8.27854071014911e-06	5.93016233546677e-05	3.32585557500378
RALYL	3.00066794344445	4.54118654255556	5.18066279660291	8.3453107750646e-06	5.97587033818412e-05	3.3180131129068
SEZ6L	1.44873	5.35391755811111	5.1769096027067	8.44248843241932e-06	6.04116929353864e-05	3.30671085340845
CITED2	-1.04316	8.92885421819445	-5.17672	8.44742420560543e-06	6.04255842059241e-05	3.30614028463332
FGFBP2	-2.01606	5.66290420161111	-5.17274	8.55178720765563e-06	6.11291764963749e-05	3.29415370094524
CLEC7A	-1.0699	5.89673291288889	-5.17274	8.55184425636881e-06	6.11291764963749e-05	3.29414718883068
NELL1	3.20625410516667	6.69074598152778	5.17023454876814	8.6181067369234e-06	6.15592126882752e-05	3.2866125841807
GJA4	-1.25354	7.11524397061111	-5.16847	8.66514530981999e-06	6.17858541366988e-05	3.28129907804218
ISL1	4.37921026111111	6.43297053477778	5.16535683436413	8.7487298114479e-06	6.23157849859538e-05	3.27192829952853
PER1	-1.20239	8.03782015188889	-5.16434	8.77615084630088e-06	6.24670010326298e-05	3.26887363770875
TRIM6	-1.12978	5.53941371433333	-5.16187	8.84323733315529e-06	6.29223152841116e-05	3.26144047610924
PCLO	1.55856777827778	5.40231825902778	5.16078227541713	8.87302226900938e-06	6.31119902595489e-05	3.25815842471606
GAPLINC	-1.10964	6.02514547197222	-5.15926	8.91464802236779e-06	6.3318790018782e-05	3.25359007766102
AK4	1.43070864261111	6.54743201313889	5.15667371603937	8.98614870450081e-06	6.37593160014493e-05	3.24579272113562
MURC	1.45655742427778	3.99659436936111	5.15620322455752	8.99919451616624e-06	6.38294362536796e-05	3.2443767521547
LOC105375172	-1.87528	4.52327	-5.15554	9.0176589982429e-06	6.39154692397413e-05	3.24237616531441
ARHGEF3	-1.01745	8.86224925488889	-5.15516	9.02824012376666e-06	6.39679977027695e-05	3.24123157406042
GPR158	2.00501494366667	5.29099544461111	5.15459047493756	9.04405594777846e-06	6.40575658021136e-05	3.23952323613641
ADGRL1	1.04018	7.10105289819444	5.14449242719504	9.33004754444382e-06	6.57830291402278e-05	3.20913842955797
SMOC1	1.47195840394445	5.80039596269444	5.14279955113904	9.37886433303504e-06	6.60349279052038e-05	3.20404544011508
CNRIP1	-1.30941	9.04778932880556	-5.14155	9.41509172625785e-06	6.62537879586482e-05	3.20028304219632
GPX2	3.11691	6.46551150863889	5.14149985330379	9.41651538061367e-06	6.62537879586482e-05	3.20013548516053
SFTPC	-3.44795	12.4863286646667	-5.13681	9.55359042937471e-06	6.69846773017208e-05	3.18603189768429
RGS2	-1.35804	10.9578250858611	-5.13421	9.63053305825706e-06	6.74772661745032e-05	3.17820397850113
SHOX2	1.75437274772222	4.32074447458333	5.13377768062691	9.64333738957057e-06	6.75010244200097e-05	3.17690739360576
GABRB3	2.38615231727778	5.49566	5.13026795682838	9.74821453530847e-06	6.81834388589219e-05	3.16635192249308
CYP39A1	-1.21909	5.77129	-5.12995	9.75783305555615e-06	6.82270662605917e-05	3.16538956486018
TRIM63	-1.19107	4.14018555463889	-5.12864	9.79709495801619e-06	6.84541479078285e-05	3.16147115424125
NNT	1.00874962166667	7.27377554205556	5.12455285084677	9.92142333331478e-06	6.91956221358814e-05	3.14916605229848
CXCL5	-2.65367	5.47553815047222	-5.12448	9.92378861495817e-06	6.91956221358814e-05	3.14893345628224
CEBPD	-1.23675	11.5051940863056	-5.12355	9.95202801201058e-06	6.93446040242961e-05	3.14616074990293
C9orf152	-1.6558	6.13472366177778	-5.12163	1.00112922322867e-05	6.96853625233916e-05	3.14036741646959
S100A8	-2.5526	10.8406745146944	-5.11867	1.01027717793937e-05	7.02425484993893e-05	3.13149207974289
C11orf88	-2.01177	4.94686419697222	-5.11737	1.01433569772481e-05	7.0483058004094e-05	3.12758029110532
MMP9	1.58161280772223	8.22673327636111	5.11199703556426	1.03127673386394e-05	7.14388369812581e-05	3.11141951442267
L1CAM	1.07654946566667	5.30929584255556	5.1116193694952	1.03247731573737e-05	7.14974596920532e-05	3.11028435208203
PIPOX	1.55675617227778	5.52894286663889	5.11140003783534	1.03317519755847e-05	7.15212429212086e-05	3.10962510606735
MFI2	1.28377149066667	5.49069517977778	5.10970343334934	1.03858940564298e-05	7.18713841442721e-05	3.10452575951245
SH3GL2	2.83989815811111	6.23942036772222	5.10714955553532	1.0467925378639e-05	7.23645995942296e-05	3.0968502582258
PILRA	-1.24969	6.75173807122222	-5.10687	1.04769631626812e-05	7.24022738560764e-05	3.0960083037717
CTGF	-1.26509	11.3124242944722	-5.10611	1.05013910795444e-05	7.25214136187975e-05	3.09373625431796
HLA-DPB1	-1.01342	7.75398208488889	-5.1058	1.05116593199838e-05	7.25426721675629e-05	3.09278278362093
PDGFA	-1.28558	6.83281232755556	-5.10502	1.05369242091181e-05	7.26673252275439e-05	3.09044075124795
RETN	-2.14452	6.70880107472222	-5.09898	1.07346707656802e-05	7.39435510042945e-05	3.07230207055162
BST1	-1.19199	6.19081	-5.09892	1.07366373181319e-05	7.39435510042945e-05	3.07212337286532
CASQ2	-1.30574	6.10772372213889	-5.09559	1.08472061456305e-05	7.45523749361982e-05	3.06212860511354
STEAP2	-1.4706	6.65238	-5.09506	1.08651771135603e-05	7.45996628018145e-05	3.06051379610638
CD9	-1.12997	11.6214125680556	-5.09484	1.08725397611505e-05	7.46248230749172e-05	3.05985298757033
COL21A1	-1.92254	7.93002023516667	-5.08963	1.10481720606406e-05	7.57529949071241e-05	3.0442213865669
PAX6	1.65411984066667	4.80229592411111	5.08915964594848	1.10642892015692e-05	7.58377349858918e-05	3.04279943834603
HOXB8	2.22240806166667	4.77405244472222	5.08372065275973	1.12511475107363e-05	7.69877604676659e-05	3.02646373646285
ZMAT4	2.40652182416667	5.90874387669444	5.0828028116803	1.12829878416525e-05	7.71794615785444e-05	3.02370732220774
SHISA8	1.68044	3.93271021563889	5.08111523978701	1.13417641880684e-05	7.74563356927647e-05	3.01863949405767
RGS7	1.89115	3.83837915211111	5.07654092107749	1.15026164125247e-05	7.84159785771404e-05	3.00490400739908
LINC01315	1.14302660966667	6.91288	5.07425035199361	1.1584011571727e-05	7.89441977392367e-05	2.99802675713271
SLC6A14	-2.47102	7.67262	-5.07198	1.1665301617219e-05	7.93374187171762e-05	2.99120659836061
FOSB	-3.05361	8.72054046641667	-5.06956	1.17525453467976e-05	7.99038451998074e-05	2.98393976875413
HSBP1L1	-1.22562	8.02706462819445	-5.06645	1.18656309049581e-05	8.05099415034128e-05	2.97460059888043
TLR2	-1.35056	8.92973235522222	-5.06516	1.1912580321599e-05	8.0747046795279e-05	2.97074948313361
KCNS3	-1.65734	8.30656813230556	-5.06422	1.19472411461112e-05	8.09276197003618e-05	2.96791611938396
RNF165	1.43035472422222	4.55186845366667	5.06233260488892	1.20168267622817e-05	8.12898247522903e-05	2.96225262395117
TLR3	-1.66785	6.42833431480556	-5.05969	1.21151135590065e-05	8.18997911246874e-05	2.95430897160679
HOXD10	2.18402565205556	4.61504141502778	5.05887974714159	1.21451970166405e-05	8.20391370210803e-05	2.95189050968613
SLC29A4	1.22646063144444	5.32336516327778	5.05880681388502	1.21479231586792e-05	8.20391370210803e-05	2.95167164737911
BEST3	1.90013896583333	4.14477042063889	5.05771772065697	1.21887042676689e-05	8.2260585581191e-05	2.94840349430034
SHISA3	-1.40147	6.10415043411111	-5.05605	1.22516041016242e-05	8.26287162990225e-05	2.94338421561425
CD1E	-1.30489	5.02048586247222	-5.05308	1.23638666147648e-05	8.33301484366529e-05	2.93448980068363
VAMP8	-1.07464	10.6257475848611	-5.05244	1.23881826164366e-05	8.34661559322454e-05	2.93257395158273
SLC6A4	-2.47387	6.25442582766667	-5.05222	1.23967175161931e-05	8.34957819623697e-05	2.93190238418885
DUSP1	-1.39617	9.19647817711111	-5.05107	1.24405698208298e-05	8.37352429668194e-05	2.92845916914822
C1QL1	1.06217931211111	5.45733	5.05004025432595	1.24800689299055e-05	8.39291329797529e-05	2.92536816689049
CFL2	-1.01698	8.46577049072222	-5.04976	1.24907964419974e-05	8.39528549100827e-05	2.92453038011027
MAFF	-1.24283	10.0273	-5.04603	1.26349912698418e-05	8.48175278889348e-05	2.9133387248335
SLC24A3	-1.04909	7.18668	-5.04276	1.27626525818826e-05	8.56175420378352e-05	2.90353673528645
NR3C1	-1.01765	8.98078992858333	-5.04192	1.27957357057435e-05	8.57778009020294e-05	2.90101261962727
IGFBP4	-1.31505	8.89991310308333	-5.04183	1.27992942423317e-05	8.57778009020294e-05	2.90074150698279
PXYLP1	1.12661885866667	8.43058	5.04057279798137	1.28489004044364e-05	8.60530903621384e-05	2.89697003857662
SMKR1	1.50461387011111	5.16360516294444	5.04030515072847	1.2859483125593e-05	8.60953915034313e-05	2.89616734375394
SLCO2A1	-1.89313	8.38370956966667	-5.03568	1.30439245840574e-05	8.70414531024124e-05	2.88228296711877
NSG1	1.57909983261111	6.04267781152778	5.03258883689363	1.31683328871069e-05	8.76957249080454e-05	2.8730285494378
IGFBP6	-1.53623	7.96878161658333	-5.03249	1.31723941818864e-05	8.76957249080454e-05	2.87272792047214
ENHO	1.01605290916667	5.82165016869444	5.03068705523863	1.32455767473383e-05	8.81538565912067e-05	2.86732660844789
TET1	1.27999718588889	5.40827944288889	5.02939070098032	1.32984877872236e-05	8.84768167024016e-05	2.86344007170286
CTSG	-1.44729	5.96070347958333	-5.02927	1.3303245709689e-05	8.84792996624308e-05	2.86309134297872
CFAP126	-1.65566	5.18283420230556	-5.02618	1.34302492868162e-05	8.91770320364143e-05	2.85382865839265
CXCR2	-2.48711	6.47928488208333	-5.02365	1.35354366627384e-05	8.97573369758128e-05	2.84622337116915
CHAC2	1.01387973933333	6.53009775877778	5.02338189965819	1.3546490997272e-05	8.97716393543357e-05	2.84542756321818
RGS22	-1.10315	5.63148297327778	-5.02313	1.35571258779794e-05	8.9812620844303e-05	2.84466256664319
MYOC	-1.31249	5.07775	-5.02286	1.35680886587746e-05	8.98262667471826e-05	2.84387461321679
FBXO43	1.37474626116667	5.40599971058333	5.02224999639499	1.35937195348174e-05	8.99369398337968e-05	2.84203487519973
TGFB1I1	-1.01815	8.75913737736111	-5.01975	1.3698520706929e-05	9.04819801457022e-05	2.83454846807551
FCGRT	-1.10493	9.49043975722222	-5.01903	1.37289311475264e-05	9.06235203225174e-05	2.83238687066066
EPB41L4A-AS2	-1.10037	4.96392776997222	-5.01802	1.37717207682188e-05	9.08465359208525e-05	2.82935347246031
ARHGAP42	-1.08302	5.41630260391667	-5.01777	1.37821794592556e-05	9.08858167674246e-05	2.82861348362108
HOXB2	1.80996757888889	9.02907340194444	5.01170724001027	1.40415381055218e-05	9.22644732762373e-05	2.81044095587307
CXCL3	-2.35616	6.79960328352778	-5.00767	1.42170212374048e-05	9.32656929615056e-05	2.79833536141046
CXCL9	2.24025	9.21944936972222	5.00583751096547	1.42971750941129e-05	9.37161960705133e-05	2.79285578750854
SLC27A3	-1.01482	8.47876082952778	-5.0002	1.45468869360562e-05	9.50280451546387e-05	2.77598017386428
CAMK2N1	-1.41954	7.13891072019444	-4.99859	1.46194182000625e-05	9.5440064658383e-05	2.77113293069762
NEUROD1	2.76488472188889	4.23827776172222	4.9976202304792	1.46628261696077e-05	9.5682554464395e-05	2.76824351634421
SHANK3	-1.10475	7.55748582533333	-4.99638	1.47190301508527e-05	9.59216876223707e-05	2.76451506990402
ASCL1	4.67013	7.21404022347222	4.99630326764315	1.47222845362613e-05	9.59216876223707e-05	2.76429961895385
LOC101927416	-1.85332	5.27476145755556	-4.99628	1.47232778200821e-05	9.59216876223707e-05	2.76423386983621
KCNA5	-1.06401	5.30174884986111	-4.99621	1.47264329518199e-05	9.59216876223707e-05	2.7640250495517
LINC01279	-1.69983	8.31763217736111	-4.99621	1.47264675283267e-05	9.59216876223707e-05	2.76402276137737
PTH2R	2.15102314894444	4.21763161030556	4.99309216218921	1.48682642880803e-05	9.66892378566462e-05	2.75468410487536
ADGRB2	1.31802745233333	5.31731526488889	4.99258128503665	1.48916212466678e-05	9.68099307785144e-05	2.75315440480091
KLK12	1.56363085661111	6.18602515336111	4.98776016570207	1.51138397572324e-05	9.81281121175007e-05	2.73872005475307
DHRS9	-1.41293	6.86089600955556	-4.98766	1.51187095415816e-05	9.81281569120539e-05	2.73840612432602
HSD11B2	1.23410001483333	5.18168235036111	4.98577571128262	1.5206261403472e-05	9.86329633110454e-05	2.73277934035823
IRX3	-1.5599	10.1245	-4.98284	1.5343921063916e-05	9.94938891866198e-05	2.72399762880292
NGB	1.02671475922222	5.24943966055556	4.98052560637291	1.54534856887025e-05	0.000100139976786233	2.71706449324063
DIAPH2	-1.69717	7.01018315322222	-4.9797	1.54927953223637e-05	0.000100265913024367	2.71459
SAMHD1	-1.10746	8.22612	-4.97902	1.55249663686452e-05	0.00010037753808167	2.71256780407633
ST8SIA1	-1.52317	4.88819943577778	-4.9783	1.55592855621255e-05	0.000100502824378403	2.71041623643487
MNDA	-1.77805	9.15986867713889	-4.96646	1.61355108497355e-05	0.000103859162180802	2.67499
CALML3	2.33501570161111	5.53368213413889	4.96423082708221	1.62464653333009e-05	0.00010453999488542	2.66831
SIRPB1	-1.03753	5.18332320688889	-4.9609	1.64135257524223e-05	0.000105480425528067	2.65834234282844
GADD45B	-1.64698	9.36871898172222	-4.95394	1.67676911221729e-05	0.000107448472262409	2.63754572216609
LINC00926	1.40365445927778	6.35203052397222	4.9498250060931	1.69810446931593e-05	0.000108539911581648	2.62522927358322
ADAMTS9	-1.07614	6.58138075961111	-4.94827	1.70625109650561e-05	0.000108957091380971	2.62056731826924
SYT1	3.38087006216667	5.86812427958333	4.94634278869799	1.71634950715167e-05	0.000109394241013309	2.61481934879789
DPYSL4	1.66525677394444	4.90457393352778	4.94376727374742	1.72996878516696e-05	0.000110123154939698	2.60712083219995
ERP27	-1.83605	7.50398034958333	-4.93522	1.77595075723799e-05	0.000112765608339539	2.58157082136707
ST8SIA5	2.06602595416667	5.17890884647222	4.93318582925274	1.78705652096504e-05	0.000113363764654365	2.57549941534478
SLK	-1.00486	8.64678106519444	-4.93103	1.79893079454567e-05	0.000113975854427482	2.56904961381833
ZFP36	-1.82681	10.7226790163611	-4.93102	1.79896474726959e-05	0.000113975854427482	2.56903123288656
SALL2	1.14590062572222	7.59084636058333	4.92465171226198	1.83445584057694e-05	0.000115847723467775	2.55000537782722
COL6A5	-1.70051	5.21618715588889	-4.92168	1.85123958020224e-05	0.000116738010902815	2.54113632487786
C7	-2.73135	9.95277029263889	-4.91912	1.86582793496217e-05	0.000117474389702345	2.53349268601712
GPR6	1.03582697527778	4.55719249436111	4.91493466445035	1.88994372723105e-05	0.000118807397108397	2.52098765956751
LINGO2	1.67703	4.01015798083333	4.91457915977127	1.89200502212844e-05	0.000118862918248848	2.5199262324327
ZBBX	-2.18386	4.89385775208333	-4.91304	1.90094927946593e-05	0.000119360615925249	2.5153339489003
CLEC5A	-1.4061	5.36094656952778	-4.91301	1.90111016196913e-05	0.000119360615925249	2.51525154505984
CFAP52	-1.572	5.12332060716667	-4.91278	1.90249668446542e-05	0.000119410515072559	2.51454165967321
CCDC170	-1.06719	5.07406	-4.91099	1.91295563973987e-05	0.000120029638850469	2.50920345130597
BSPRY	1.12963	7.07191	4.90915779749099	1.92371671129905e-05	0.000120592356375593	2.50374152796081
ATP8A1	-1.3078	6.12032023447222	-4.90829	1.92884717276557e-05	0.000120801387645054	2.50114827941916
MIR100HG	-1.40913	6.54053726108333	-4.89765	1.99277692838704e-05	0.000124303695944118	2.46940252189298
AGR3	-2.96361	9.86874138122222	-4.89318	2.02025159672066e-05	0.000125784193058396	2.45607217889712
CENPO	1.17870233655556	6.16923068005556	4.89164647326367	2.02978876686038e-05	0.000126261120611824	2.45148737237492
RAC3	1.21541097288889	4.96861373383333	4.89091592234945	2.03433768874747e-05	0.000126427164216924	2.44930817747963
CNFN	1.45312853066667	5.08574172861111	4.8906150805458	2.03621387492248e-05	0.000126504802284669	2.4484108006215
VANGL2	1.76876005677778	6.58502316066667	4.88199757591159	2.09069038225074e-05	0.000129459701771293	2.42271033902895
SEMA3C	-1.2132	6.95423885111111	-4.88137	2.09471181096443e-05	0.000129660090900157	2.42083986371957
MGP	-1.40659	12.5119186389167	-4.8793	2.10806151864087e-05	0.000130366452297439	2.41465629169288
TRIM59	1.02969171494445	5.14845114597222	4.87767899800383	2.11853127200934e-05	0.00013085351251263	2.40983414717044
SPAG17	-1.25245	4.51870958280556	-4.87647	2.12639997038788e-05	0.000131219036704761	2.40622570946747
CLEC10A	-1.05734	6.61201	-4.87399	2.14259117470262e-05	0.00013203205404237	2.39884269768981
DCX	3.32369550072222	4.70613076647222	4.87300499078465	2.14907740176843e-05	0.000132335162924276	2.39590074614983
FGF12	1.23279154716667	4.78525928908333	4.87081611358154	2.16353198642238e-05	0.000133022278958005	2.3893765253794
NDST4	1.04658560294445	4.42823778613889	4.86848055974987	2.17906135631437e-05	0.000133773286002639	2.38241575844938
ADAM12	1.28491993322222	5.81509590016667	4.86828072558836	2.18039519215481e-05	0.000133814460409039	2.38182021361426
USP44	-1.23057	5.08277504622222	-4.86563	2.19817695369937e-05	0.00013461915856965	2.3739155725862
HIST1H2BD	1.06293776794445	7.99538	4.86544529676482	2.19940822288719e-05	0.000134653696995269	2.37337060664085
FAM13C	-1.45266	7.57333	-4.86461	2.20504608557866e-05	0.000134876098699278	2.37087916484701
C2orf40	-2.28516	8.47663950577778	-4.86405	2.20884566961263e-05	0.000135067565960949	2.36920368502277
TTC32	1.03452517372222	8.48339989813889	4.86368445846182	2.21129810452992e-05	0.00013517656604456	2.36812378485688
PLS3	-1.01701	11.2613138389444	-4.86011	2.23565984829241e-05	0.000136417841181411	2.35746119865848
ARMC3	-1.3573	5.39377751563889	-4.85819	2.24879365630764e-05	0.000137094885772302	2.35176110703501
LOC105373869	1.97756188638889	4.83952699819444	4.85607108179421	2.26344345204168e-05	0.000137946316577315	2.34544236286102
PLAC8	-1.53505	9.11431926094444	-4.85524	2.26922610766109e-05	0.000138256985587238	2.34295948211482
PNMAL1	1.73105668105555	6.85141757686111	4.85139295777022	2.29608673555885e-05	0.000139809095464218	2.33150905964638
NNT-AS1	1.28057506411111	8.23410423322222	4.85110074345328	2.29814116238248e-05	0.000139891977422975	2.33063881994147
ADORA2B	-1.12569	5.99234244580556	-4.84394	2.34903235542708e-05	0.000142645572976717	2.30932734614211
RAB3IP	1.26965233044445	6.97621229216667	4.84382488038379	2.34988536618557e-05	0.000142654442852764	2.30897409701267
LURAP1L	-1.24162	7.49900355161111	-4.84234	2.36059380454025e-05	0.000143175300215863	2.3045504317027
MT1M	-2.57061	7.95891636027778	-4.8412	2.36886971816632e-05	0.00014346165078895	2.30114542112273
S100P	-1.73917	6.69573225883333	-4.84062	2.3730633829713e-05	0.00014367250526546	2.29942455099941
TOX3	2.70859228222222	7.12619736377778	4.84041561125097	2.37452648815333e-05	0.000143717966420054	2.29882488403303
SORBS2	-1.24091	7.06379	-4.83231	2.43412464723467e-05	0.000146884573135611	2.27470812451516
IL33	-2.08752	7.58173333991667	-4.83148	2.44030723125924e-05	0.000147125663637825	2.27224031767232
WDR63	-1.29345	3.88682	-4.82983	2.45270158684606e-05	0.000147740493495423	2.26731189905671
INPPL1	1.04555358011111	7.59466977661111	4.82764479991624	2.46912462786206e-05	0.000148596677201397	2.26081990620009
WDR38	-1.22761	5.75266918188889	-4.82584	2.48279597165094e-05	0.00014933037231578	2.25544862635689
TMEM71	-1.69731	6.23012196027778	-4.82174	2.51415286471566e-05	0.00015072219446553	2.24324024310639
RAI2	-1.4097	7.38020509980556	-4.81751	2.54684622201305e-05	0.000152546185556549	2.23067321162875
COL10A1	2.19780603138889	6.75890036180556	4.81703726699038	2.55052700917017e-05	0.000152721319044643	2.2292685040839
NFE2	-1.06894	4.61112011641667	-4.81524	2.56454192748883e-05	0.000153378457483097	2.22393851864667
FAM81A	1.03545305283333	5.01059352758333	4.81301618852884	2.58207421756765e-05	0.000154152886497922	2.21731186531963
LAMC3	-1.21788	6.75163646669444	-4.81106	2.59752967419998e-05	0.000154983889106095	2.21150754048802
CCL13	-1.47726	7.24155690313889	-4.80981	2.60747622336252e-05	0.000155485409903169	2.20779040189741
C2CD4A	2.10243882066667	4.70521176233333	4.80955584443395	2.60953110032088e-05	0.000155561973628878	2.20702424521556
KCNJ6	1.37083153144444	5.07990433961111	4.80945294022832	2.61035202510607e-05	0.000155564954266437	2.20671833437095
KCTD12	-1.05964	10.6625297978056	-4.8093	2.61154845196463e-05	0.000155590304730423	2.20627266867086
MT3	1.18247352955556	6.11142078694444	4.80821128759992	2.62027755326192e-05	0.000155972214593724	2.20302729182153
CASP1	-1.32257	8.24786859433333	-4.80754	2.62564440987932e-05	0.000156245586986006	2.20103734102473
PCOLCE2	-1.92921	7.81777707638889	-4.80482	2.64755097118083e-05	0.000157363567150097	2.19295684058283
ID1	-1.58721	10.3166005623056	-4.80338	2.65928188251408e-05	0.000157967763047547	2.18865730184296
MYO1F	-1.14887	7.96030191941667	-4.79741	2.70824190700342e-05	0.000160498130518126	2.17091599551134
CBLN1	1.57399969472222	4.08304	4.79657391443969	2.71513840191413e-05	0.000160767823773212	2.16844286457297
PTPRG-AS1	1.32300269772222	3.72389218341667	4.7965685587883	2.71518283076022e-05	0.000160767823773212	2.16842695253214
ITGB6	-1.93352	6.64789381058333	-4.79278	2.74677778052825e-05	0.000162400318878639	2.15717700225515
CEACAM6	-2.89343	9.95320486666667	-4.79062	2.76495595162059e-05	0.000163331516825972	2.15076306178234
PRG4	-1.71752	4.18302232008333	-4.78698	2.79587491919304e-05	0.000165051291201773	2.13995030972538
LOC105373383	1.12777234572222	6.02799530613889	4.78519053692999	2.81121373364867e-05	0.000165724457876998	2.13463060012103
MAL	-1.38963	7.18401897352778	-4.78391	2.82223643028621e-05	0.000166277106355461	2.13082574179639
GGTA1P	-1.25373	8.56144114536111	-4.78359	2.82499154217309e-05	0.000166390847429979	2.12987705172362
HSD11B1	-1.25554	7.70661194558333	-4.78286	2.8312992051681e-05	0.000166713704876239	2.12770857570452
TPRG1	-1.17751	5.21319	-4.77627	2.88889020721047e-05	0.000169845135061722	2.10813105851275
PON3	-1.76277	8.24586	-4.77475	2.90230706136586e-05	0.000170496809872785	2.10363
PTGER2	-1.42493	6.20322256458333	-4.77395	2.90940398095208e-05	0.000170863978264354	2.10125209985041
LINC00669	1.34381765811111	3.21907496455556	4.77305723376495	2.91732201816443e-05	0.000171229322293601	2.09860993182076
RUNDC3B	-1.96343	4.74580763805556	-4.76877	2.95573866492772e-05	0.000173282540730902	2.0858920470111
KIF21A	1.11270202944445	6.15955884966667	4.76623332640756	2.97872880254624e-05	0.000174275930723632	2.07836026246782
PCBP3	1.01815074288889	5.53878191388889	4.76228610684694	3.01483061932532e-05	0.000176183802685681	2.06664995218591
FGD1	1.08853893477778	6.36046	4.75923757280467	3.04300873420324e-05	0.000177676137868886	2.05760725780685
DRAIC	2.48685116244444	5.25498472955556	4.75823086710741	3.05237095764694e-05	0.000178119703743082	2.05462140463579
CAPN3	-1.338	6.31930854838889	-4.75756	3.05859065357057e-05	0.000178327942208612	2.05264286294477
C3	-1.3047	11.4694185674167	-4.75447	3.08759291735797e-05	0.000179707347791654	2.04346999510267
BEX2	1.48820749061111	8.62380329669444	4.75271695318948	3.10415701787263e-05	0.000180569600319559	2.03826981689285
CCP110	1.28440696705556	8.52575	4.74951451279976	3.13463173515925e-05	0.000181972766926866	2.02877487116743
MAP2	1.22248720133333	7.75977286283333	4.74827204461912	3.14653465010426e-05	0.000182453800874867	2.02509144982815
TFF3	2.27792786061111	8.87146914663889	4.74630455348431	3.16547478726143e-05	0.000183341319552665	2.01925906581953
OR51E1	2.46299598794444	4.97803672797222	4.73908533859051	3.23594128675556e-05	0.000186832787483377	1.99786323948707
ELMOD1	-1.02198	4.21580527447222	-4.73318	3.29473763563517e-05	0.000189909791816105	1.98036583709412
IL17RB	1.59282256533333	7.59220606333333	4.72774582896418	3.34976837526012e-05	0.000192797992140256	1.96427080041511
LDOC1L	1.10108076111111	9.43266015438889	4.72315425592254	3.39697658020111e-05	0.00019495901709863	1.95067381407394
NKX2-2	2.92647018494444	4.40205091208333	4.72169946245378	3.41207073005984e-05	0.00019554721744356	1.94636637582511
ACKR1	-1.96925	7.90192871727778	-4.72061	3.42344250850877e-05	0.00019597630178496	1.94313381420519
SLC35D3	2.85787928461111	4.61533883580556	4.71681713802293	3.46321315747029e-05	0.000197916109613687	1.93191272402333
S100A9	-1.83658	9.87490692986111	-4.71639	3.46768474470956e-05	0.00019811554491363	1.93065918821602
FBLN7	1.12613	6.12515482377778	4.71487728144688	3.48374280080409e-05	0.000198864062170935	1.92617091850421
CALCA	2.17743508772222	5.57835304530556	4.71345598773227	3.49886073873314e-05	0.000199605180203767	1.92196435872853
VNN2	-1.39125	7.06032862930556	-4.71338	3.49969338203542e-05	0.000199605180203767	1.92173320665166
ALOX15B	-1.63624	6.83529507077778	-4.70972	3.53889241748482e-05	0.000201462735771401	1.91091310321859
PDGFRA	-1.08361	8.35335108669444	-4.70859	3.55111803545563e-05	0.000201967336069501	1.90756307660582
KLHL14	1.94508287233333	5.94133558638889	4.70571143927352	3.58238353048602e-05	0.000203630752849796	1.89904820221981
CELF2	-1.0267	7.85666863627778	-4.70524	3.5874793257744e-05	0.000203823362952086	1.89766748431236
TWIST1	1.60824350555556	6.01819171661111	4.7018906187952	3.62431261473483e-05	0.000205608670938246	1.88774559514963
IL17D	-1.09271	5.51376625330556	-4.69903	3.656070990638e-05	0.000207235552022708	1.87927170208478
LOC644656	1.08387874755555	5.69219071038889	4.69809691115347	3.66642374381635e-05	0.000207705684240511	1.8765253080575
CCL2	-1.85289	9.48820630469444	-4.69717	3.67681177405533e-05	0.000208235713692569	1.87377737161062
MR1	-1.01754	6.51034803722222	-4.69135	3.74256974705228e-05	0.000211662878155179	1.85656129846015
NHS	1.28985572505556	5.96759169552778	4.69006655244807	3.75716364987284e-05	0.000212309731982033	1.85278167488424
SESN1	-1.00179	9.03343728683333	-4.68889	3.77065264826406e-05	0.00021290579926572	1.8493012943866
NCEH1	-1.30227	7.38460615205556	-4.68878	3.77193236718841e-05	0.00021290579926572	1.84897175572009
PCSK1N	1.29285845872222	6.20857616436111	4.6842266356915	3.82454206096489e-05	0.000215393341468631	1.83552059726939
MYO1B	-1.05817	9.35927241908333	-4.68062	3.86671381942291e-05	0.000217404341493828	1.82487168708565
DLX2	1.38200216905556	4.11275255713889	4.68014450631606	3.87234712774248e-05	0.000217629163408768	1.82345804225215
[truncated: 550 more rows]

## Sheet: Table S3
Table S3. Summary of 6 Identified Genes from the Intersection of SMR, DEG, and WGCNA Analyses.
Gene	SMR			WGCNA for GSE149507		DEG for GSE149507
	topSNP	b_SMR	p_SMR	GS_R	GS p_value	Log2FC	p_value
ACE	rs12942189	-5.36704	0.000442959	-0.684393	4.17e-06	-1.23268	2.1e-06
AGER	rs9394031	-4.28082	0.000312515	-0.830207	3.8e-10	-3.23945	9.18e-11
PCSK9	rs505151	5.14815	0.000172141	-0.854253	3.44e-11	-1.36306	1.09e-11
MRC1	rs72778312	4.59757	0.000440389	-0.717006	8.67e-07	-2.34838	3.58e-07
C2	rs3869096	6.93224	0.000343854	-0.695547	2.49e-06	-1.04981	1.3e-06
IL18R1	rs3923052	-4.75089	0.000442477	-0.612924	7.07e-05	-1.59692	3.98e-05
SMR, Summary-data-based Mendelian Randomization; DEG, differential expression genes; WGCNA, weighted gene co-expression network; SNP, single nucleotide polymorphism; GS, gene significance, log2FC, log2 fold change.

## Sheet: Table S4
Table S4. Bayesian colocalization results for SMR-identified candidate genes with small cell lung cancer risk.
gene	snp	V.df1	z.df1	r.df1	lABF.df1	V.df2	z.df2	r.df2	lABF.df2	internal.sum.lABF	SNP.PP.H4
ACE	rs602633	0.00020430128356	-2.3789	0.995927020087307	0.0663726761427825	0.0165637	0.49028749028749	0.987117180259442	-2.05729	-1.99092	0.209957181562632
	rs599839	0.00020066705649	-2.2941	0.995999182694238	-0.139714	0.0164866	0.328660436137072	0.987176400740687	-2.12492	-2.26463	0.159682406921989
	rs6657811	0.00035776965904	2.01169983293506	0.992889208324588	-0.463991	0.0308354	0.0968109339407745	0.976280327577144	-1.86615	-2.33014	0.14955695940233
	rs629301	0.00020420124201	-2.18419	0.995929006410741	-0.376295	0.0166926	0.243808049535604	0.987018188204795	-2.14277	-2.51906	0.123810957616316
	rs646776	0.00020426412241	-2.16669	0.995927757920443	-0.414059	0.0167185	0.240525908739366	0.986998346122174	-2.14279	-2.55685	0.119220000451588
	rs660240	0.00021569621956	-1.9501	0.995700825644653	-0.831388	0.0167703	0.447876447876448	0.986958618299661	-2.07083	-2.90221	0.0844032446920383
	rs12740374	0.00021314248036	1.74749647245777	0.995751509546539	-1.21021	0.0167185	-0.239753	0.986998346122174	-2.14297	-3.35318	0.0537656959620193
	rs7528419	0.000212868	1.71509938313914	0.995756955463332	-1.26669	0.0167444	-0.244204	0.986978489486528	-2.14115	-3.40784	0.050905817242942
	rs3902354	0.00016269257601	-1.8436	0.996753844552112	-1.17123	0.0127464	0.222320637732507	0.990056642563305	-2.28096	-3.45219	0.0486977361481451
AGER	rs6657811	0.000357664	-2.8668	0.992891990069037	1.60679264331131	0.0308354	0.0968109339407745	0.976280327577144	-1.86615	-0.259358	0.76027246000656
	rs660240	0.00021569621956	1.96389906445331	0.995701245098713	-0.804555	0.0167703	0.447876447876448	0.986958618299661	-2.07083	-2.87538	0.0555705914610934
	rs7528419	0.00021286226404	-1.8295	0.995757485286209	-1.06487	0.0167444	-0.244204	0.986978489486528	-2.14115	-3.20602	0.0399256258663431
	rs12740374	0.00021314540025	-1.6972	0.995751866128471	-1.29652	0.0167185	-0.239753	0.986998346122174	-2.14297	-3.43949	0.0316121527912179
	rs602633	0.00020434416601	1.65329593071655	0.995926566217494	-1.39051	0.0165637	0.49028749028749	0.987117180259442	-2.05729	-3.4478	0.0313507674830768
	rs629301	0.00020423553921	1.5476975180357	0.995929	-1.55909	0.0166926	0.243808049535604	0.987018188204795	-2.14277	-3.70186	0.0243169892560202
	rs646776	0.00020429842489	1.53289303379905	0.995927474315925	-1.58165	0.0167185	0.240525908739366	0.986998346122174	-2.14279	-3.72444	0.0237740633504776
	rs599839	0.00020071805625	1.32189871184048	0.995998560510986	-1.89034	0.0164866	0.328660436137072	0.987176400740687	-2.12492	-4.01526	0.0177747358183053
	rs3902354	0.00016270788249	1.4077079266524	0.996753857217629	-1.87754	0.0127464	0.222320637732507	0.990056642563305	-2.28096	-4.1585	0.0154026139669062
IL18R1	rs6657811	0.00035785667241	0.800096209249832	0.992889262623554	-2.15527	0.0308354	0.0968109339407745	0.976280327577144	-1.86615	-4.02142	0.171024521849607
	rs12740374	0.00021316584004	1.20829851645868	0.995752107186976	-2.00377	0.0167185	-0.239753	0.986998346122174	-2.14297	-4.14675	0.150879887194524
	rs7528419	0.00021289436281	1.1128991357627	0.995757494136827	-2.11466	0.0167444	-0.244204	0.986978489486528	-2.14115	-4.2558	0.135291060099599
	rs660240	0.00021574615689	-0.816099	0.995700908611026	-2.3931	0.0167703	0.447876447876448	0.986958618299661	-2.07083	-4.46392	0.109870961692154
	rs629301	0.00020425840561	-0.877497	0.995928888723303	-2.36849	0.0166926	0.243808049535604	0.987018188204795	-2.14277	-4.51125	0.104791925587663
	rs646776	0.00020432129481	-0.824802	0.995927640371791	-2.413	0.0167185	0.240525908739366	0.986998346122174	-2.14279	-4.55579	0.100227164766744
	rs602633	0.00020437847521	-0.559201	0.995926505342757	-2.59591	0.0165637	0.49028749028749	0.987117180259442	-2.05729	-4.6532	0.0909247173602562
	rs599839	0.00020073789124	-0.449901	0.995998775974908	-2.65978	0.0164866	0.328660436137072	0.987176400740687	-2.12492	-4.78469	0.0797212495749115
	rs3902354	0.00016273084356	0.247900694542433	0.996753895304527	-2.83452	0.0127464	0.222320637732507	0.990056642563305	-2.28096	-5.11548	0.0572685118745421

## Sheet: Table S5
Table S5：Baseline characteristics of the training and validation sets in the machine learning diagnostic model.
Feature	Training (n=36)	Validation (n=86)	P-value
ACE	7.63 ± 0.91	4.96 ± 1.63	<0.001
AGER	8.45 ± 1.98	5.58 ± 1.68	<0.001
IL18R1	5.77 ± 1.32	2.84 ± 2.03	<0.001

## Sheet: Table S6
Table S6: Performance Indicators Data of All the Prediction Models
Model	Dataset	Metric	Estimate	CI_Lower	CI_Upper
SVM	Development	AUC	0.9383	0.8179	1
SVM	Development	Threshold	0.2467	0.2279	0.663
SVM	Development	Sensitivity	0.9444	0.8	1
SVM	Development	Specificity	0.9444	0.8696	1
SVM	Development	PPV	0.9444	0.8	1
SVM	Development	NPV	0.9444	0.8667	1
SVM	Development	Accuracy	0.9444	0.8889	1
SVM	Validation	AUC	0.9837	0.9403	1
SVM	Validation	Threshold	0.9984	0.7307	0.9988
SVM	Validation	Sensitivity	0.8861	0.8354	1
SVM	Validation	Specificity	1	0.875	1
SVM	Validation	PPV	0.4375	0.2628	1
SVM	Validation	NPV	1	0.987	1
SVM	Validation	Accuracy	0.8953	0.8488	1
XGBoost	Development	AUC	0.966	0.8889	1
XGBoost	Development	Threshold	0.3864	0.3491	0.6061
XGBoost	Development	Sensitivity	0.9444	0.8332	1
XGBoost	Development	Specificity	1	1	1
XGBoost	Development	PPV	0.9474	0.826	1
XGBoost	Development	NPV	1	1	1
XGBoost	Development	Accuracy	0.9722	0.9167	1
XGBoost	Validation	AUC	0.991	0.9675	1
XGBoost	Validation	Threshold	0.9651	0.5817	0.9651
XGBoost	Validation	Sensitivity	0.9494	0.9067	1
XGBoost	Validation	Specificity	1	1	1
XGBoost	Validation	PPV	0.6364	0.4	1
XGBoost	Validation	NPV	1	1	1
XGBoost	Validation	Accuracy	0.9535	0.9186	1
ElasticNet	Development	AUC	0.9414	0.8302	1
ElasticNet	Development	Threshold	0.2291	0.22	0.6282
ElasticNet	Development	Sensitivity	0.9444	0.7895	1
ElasticNet	Development	Specificity	0.9444	0.8947	1
ElasticNet	Development	PPV	0.9444	0.8	1
ElasticNet	Development	NPV	0.9444	0.8947	1
ElasticNet	Development	Accuracy	0.9444	0.8889	1
ElasticNet	Validation	AUC	0.9964	0.9837	1
ElasticNet	Validation	Threshold	0.9195	0.5052	0.9336
ElasticNet	Validation	Sensitivity	0.9747	0.9383	1
ElasticNet	Validation	Specificity	1	1	1
ElasticNet	Validation	PPV	0.7778	0.5553	1
ElasticNet	Validation	NPV	1	1	1
ElasticNet	Validation	Accuracy	0.9767	0.9419	1
KNN	Development	AUC	0.9167	0.8056	1
KNN	Development	Threshold	0.4655	0.4655	0.4828
KNN	Development	Sensitivity	0.8333	0.65	1
KNN	Development	Specificity	1	1	1
KNN	Development	PPV	0.8571	0.6842	1
KNN	Development	NPV	1	1	1
KNN	Development	Accuracy	0.9167	0.8056	1
KNN	Validation	AUC	0.925	0.7767	1
KNN	Validation	Threshold	0.5345	0.4483	0.5345
KNN	Validation	Sensitivity	0.9747	0.9375	1
KNN	Validation	Specificity	0.8571	0.5	1
KNN	Validation	PPV	0.75	0.5	1
KNN	Validation	NPV	0.9872	0.9595	1
KNN	Validation	Accuracy	0.9651	0.9302	1
RandomForest	Development	AUC	1	1	1
RandomForest	Development	Threshold	0.379	0.357	0.565
RandomForest	Development	Sensitivity	1	1	1
RandomForest	Development	Specificity	1	1	1
RandomForest	Development	PPV	1	1	1
RandomForest	Development	NPV	1	1	1
RandomForest	Development	Accuracy	1	1	1
RandomForest	Validation	AUC	0.9801	0.9294	1
RandomForest	Validation	Threshold	0.661	0.55	0.999
RandomForest	Validation	Sensitivity	1	0.7624	1
RandomForest	Validation	Specificity	0.8571	0.8	1
RandomForest	Validation	PPV	1	0.1765	1
RandomForest	Validation	NPV	0.9875	0.9744	1
RandomForest	Validation	Accuracy	0.9884	0.7791	1

## Sheet: Table S7
Table S7: Baseline Information for Training and Validation Sets in Complete-follow-up Cohort
test variables	training set (n=209)	validation set (n=91)	statistic	P value
PFS	229 (120,301)	213 (128,294.5)	-0.159	0.874
stage			1.704	0.192
extensive stage	73 (34.93%)	39 (42.86%)
limited stage	136 (65.07%)	52 (57.14%)
age	64 (57,69)	66 (60,71)	-1.553	0.12
sex			1.705	0.192
male	168 (80.38%)	67 (73.63%)
female	41 (19.62%)	24 (26.37%)
BMI	23.62±3.29	24.06±3.32	-1.045	0.297
ALT	20.3 (15,29.3)	18.4 (13.45,31.55)	0.665	0.506
AST	22.7 (19,28.1)	21.7 (18.6,26.05)	1.41	0.159
ALB	41.3 (38.9,43.7)	41.5 (39.8,44.05)	-1.069	0.285
Cr	69.9 (57.9,78.9)	66.3 (58.05,75)	1.451	0.147
Diabetes Mellitus			<0.001	0.983
no	161 (77.03%)	70 (76.92%)
yes	48 (22.97%)	21 (23.08%)
Coronary Heart Disease			1.411	0.235
no	173 (82.78%)	70 (76.92%)
yes	36 (17.22%)	21 (23.08%)
Hypertension			0.017	0.896
no	128 (61.24%)	55 (60.44%)
yes	81 (38.76%)	36 (39.56%)
hyperlipidemia			1.692	0.193
no	170 (81.34%)	68 (74.73%)
yes	39 (18.66%)	23 (25.27%)
WBC	6.69 (5.58,7.78)	6.6 (5.64,8.24)	0.351	0.726
RBC	4.66 (4.33,4.99)	4.64 (4.36,4.94)	0.235	0.814
HGB	141 (133,152)	141 (132,155)	-0.259	0.795
PLT	234 (199,288)	222 (182.5,278)	1.625	0.104
Neutrophils	4.38 (3.33,5.35)	4.22 (3.46,5.34)	0.41	0.682
Lymphocyte	1.61 (1.3,2.1)	1.76 (1.44,2.15)	-1.681	0.093
CA125	19.7 (10.3,47.1)	16.5 (9.6,40.37)	0.98	0.327
CEA	4.03 (2.42,8.14)	4.95 (2.47,11.6)	-0.917	0.359
CYFRA211	3.65 (2.4,6.07)	3.54 (2.54,4.93)	0.916	0.359
NSE	40.2 (18.6,73.5)	28.3 (18.6,58.55)	1.25	0.211
ProGRP	856.45 (162.77,2896)	615.2 (189.5,2322)	1.015	0.31
SCC	0.9 (0.63,1.29)	0.9 (0.67,1.47)	-0.634	0.526
APTT	30.4 (28.3,33.1)	31.5 (28.9,33.6)	-1.257	0.209
TT	13.9 (13,15)	13.7 (12.7,14.8)	0.359	0.719
FIB	3.91 (3.2,4.48)	3.74 (3.3,4.2)	0.618	0.537
D-Dimer	0.59 (0.27,1.21)	0.58 (0.29,0.99)	0.31	0.757
PT	11.1 (10.5,11.7)	11.1 (10.5,11.8)	-0.297	0.766
IL18R1	287.3 (204.8,437.7)	391.2 (246.65,439.9)	-1.596	0.11

## Sheet: Table S8
Table S8: Baseline Information for Training and Validation Sets in First-line Complete Cohort
test variables	training set (n=188)	validation set (n=80)	statistic	P value
PFS	229 (123,301.75)	210.5 (124.75,291.75)	0.238	0.812
stage			1.731	0.188
extensive stage	64 (34.04%)	34 (42.5%)
limited stage	124 (65.96%)	46 (57.5%)
age	64 (58,69)	66 (60,71.25)	-1.47	0.142
sex			1.162	0.281
male	152 (80.85%)	60 (75%)
female	36 (19.15%)	20 (25%)
BMI	23.6±3.32	23.91±3.32	-0.697	0.486
ALT	20.3 (15,29.52)	18.15 (13.28,29.62)	1.045	0.296
AST	22.7 (19.38,27.92)	21.35 (18.8,25.9)	1.614	0.107
ALB	41.4 (38.77,43.62)	41.6 (39.98,44.05)	-1.445	0.148
Cr	69.95 (58.53,78.93)	66.3 (58.08,74.95)	1.4	0.161
Diabetes Mellitus			0.122	0.727
no	147 (78.19%)	61 (76.25%)
yes	41 (21.81%)	19 (23.75%)
Coronary Heart Disease			3.024	0.082
no	158 (84.04%)	60 (75%)
yes	30 (15.96%)	20 (25%)
Hypertension			0.01	0.922
no	114 (60.64%)	48 (60%)
yes	74 (39.36%)	32 (40%)
hyperlipidemia			1.978	0.16
no	153 (81.38%)	59 (73.75%)
yes	35 (18.62%)	21 (26.25%)
WBC	6.69 (5.58,7.76)	6.56 (5.3,7.83)	0.862	0.389
RBC	4.66±0.56	4.66±0.51	-0.104	0.917
HGB	141.5 (133.75,151)	141.5 (132.75,156)	-0.57	0.569
PLT	231 (199,287)	222 (180.75,277)	1.587	0.112
Neutrophils	4.35 (3.25,5.35)	4.16 (3.42,5.32)	0.74	0.459
Lymphocyte	1.62 (1.3,2.13)	1.75 (1.44,2.2)	-1.547	0.122
CA125	19.55 (10.3,47.12)	15.7 (9.86,37.19)	0.974	0.33
CEA	4 (2.47,8.16)	4.96 (2.31,11)	-0.691	0.49
CYFRA211	3.64 (2.34,5.9)	3.76 (2.55,4.89)	0.574	0.566
NSE	40.25 (18.48,73.67)	27.75 (17.6,56.4)	1.68	0.093
ProGRP	815 (155.66,3000.62)	538.04 (194.25,2253.5)	1.081	0.28
SCC	0.88 (0.63,1.26)	0.92 (0.7,1.46)	-0.916	0.36
APTT	30.4 (28.3,32.92)	31.35 (28.78,33.6)	-1.137	0.256
TT	13.9 (12.97,14.93)	13.9 (12.78,15.5)	-0.21	0.834
FIB	3.9 (3.2,4.48)	3.72 (3.32,4.16)	0.699	0.484
D-Dimer	0.59 (0.29,1.17)	0.59 (0.32,0.99)	-0.099	0.921
PT	11.1 (10.5,11.72)	11.1 (10.5,11.8)	-0.266	0.79
IL18R1	290.75 (204.53,437.9)	365.55 (241.97,436.9)	-1.245	0.213

## Sheet: Table S9
Table S9. LASSO-penalized coefficients and multivariable Cox regression estimates for the 12 selected variables.
Variable	LASSO coefficient (penalized)	Multivariable Cox coefficient	HR	HR_95CI_lower	HR_95CI_upper	P_value
sex	-0.0745299	-0.367483	0.692474827093015	0.31853562359127	1.5053932767432	0.353656554364114
BMI	-0.0195872	-0.0457113	0.955317688208607	0.884754557486436	1.03150854401587	0.24297690092138
AST	0.000440575	0.00294468598167442	1.00294902582822	0.99228426778804	1.01372840532089	0.589281175753738
Creatinine	0.0137999	0.0211924545705605	1.02141860940254	1.00844720729464	1.0345568593845	0.0011543388844094
CHD	-0.0291787	-0.371893	0.689427831531722	0.350170842067754	1.35736811233005	0.281946394289537
Hypertension	-0.111406	-0.297196	0.742898476709905	0.436985723933622	1.26296607982949	0.272344575468697
WBC	0.117966	0.197623377171349	1.21850339119772	1.0596155454452	1.40121624370519	0.00556658356442689
Neutrophils	0.0306904	0.0359831397668261	1.03663836837897	1.0033834201145	1.07099547914873	0.0305409160438315
Lymphocyte	0.0124859	0.0202679813382869	1.02047477158282	0.998664834639109	1.0427610178277	0.0659513724513913
ProGRP	0.000200336	0.000255549230073203	1.00025558188556	1.0001374104105	1.00037376732319	2.24206266601656e-05
APTT	0.0219887	0.0722623712962359	1.07493733977161	0.997962641214252	1.15784923875442	0.0566285594818534
IL18R1	-0.00169201	-0.00277609	0.997227756715365	0.995404923562863	0.999053927927207	0.00294001746178433
LASSO coefficients represent penalized estimates from LASSO-Cox regression (optimal λ determined by 10-fold cross-validation). Cox coefficients, HRs, 95% CIs, and P-values were derived from standard multivariable Cox regression fitted using the 12 LASSO-selected variables. All continuous variables were Z-standardized prior to analysis.HRs are reported per unit increase on the original scale.

## Sheet: Table S10
Table S10. Detailed calibration metrics by deciles of predicted risk in the training and validation cohorts.
ProbDecile	n	mean_predicted	observed_rate	observed_km	Dataset
1	21	0.106576638328234	0.0476190476190476	0.0625	Training
2	21	0.194027130128977	0.19047619047619	0.129464285714286	Training
3	21	0.294142249603262	0.238095238095238	0.36289592760181	Training
4	21	0.367279354525659	0.333333333333333	0.607142857142857	Training
5	21	0.445102966345192	0.238095238095238	0.61872009569378	Training
6	21	0.504348028914857	0.380952380952381	0.61484593837535	Training
7	21	0.609130046767251	0.380952380952381	0.456228956228956	Training
8	21	0.731624341559316	0.571428571428571	1	Training
9	21	0.866082299793762	0.571428571428571	0.680451127819549	Training
10	20	0.987707278111099	0.95	1	Training
1	10	0.0991756456303959	0	0	Validation
2	9	0.164314537295879	0.222222222222222	0.142857142857143	Validation
3	9	0.214122223268036	0.111111111111111	0.125	Validation
4	9	0.281438857144288	0.222222222222222	0.333333333333333	Validation
5	9	0.363346380425362	0.222222222222222	0.259259259259259	Validation
6	9	0.459039859924537	0.555555555555556	1	Validation
7	9	0.549725959511808	0.555555555555556	0.555555555555556	Validation
8	9	0.647812006608383	0.333333333333333	0.365079365079365	Validation
9	9	0.79594249520919	0.777777777777778	0.873015873015873	Validation
10	9	0.925068719307514	0.666666666666667	0.814814814814815	Validation
ProbDecile, predicted risk decile; n, number of patients; Mean Predicted Probability, mean of model-predicted event probabilities within each decile; Observed Rate, crude observed event rate; Observed Probability (KM), Kaplan-Meier estimated probability.

[truncated: 2 more sheets: Table S11, Table S12]
